# Supplementary material for: CLOOME: contrastive learning unlocks bioimaging databases for queries with chemical structures
Source: Nat Commun. 2023 Nov 13;14:7339. doi: 10.1038/s41467-023-42328-w (PMC10643690; doi:10.1038/s41467-023-42328-w)
Supplement: Supplementary file 4 — Source Data [file 41467_2023_42328_MOESM4_ESM.zip]

Archive with 7 entries (7 files):
- Source_Data/fig_1C_left.xlsx
- Source_Data/fig_1C_right.xlsx
- Source_Data/fig_5A.xlsx
- Source_Data/fig_5B.xlsx
- Source_Data/fig_5C.xlsx
- Source_Data/fig_5D.xlsx
- Source_Data/fig_6.xlsx
