# Supplementary material for: CLOOME: contrastive learning unlocks bioimaging databases for queries with chemical structures
Source: Nat Commun. 2023 Nov 13;14:7339. doi: 10.1038/s41467-023-42328-w (PMC10643690; doi:10.1038/s41467-023-42328-w)
Supplement: Supplementary file 4 — Source Data [file 41467_2023_42328_MOESM4_ESM.zip › Source_Data/fig_1C_right.xlsx]

## Sheet: fig_1C_right
	x	y	RGB color
0	268.664	177.542	(0.7686274509803922, 0.611764705882353, 0.5803921568627451)
1	284.865	192.22	(0.7686274509803922, 0.611764705882353, 0.5803921568627451)
2	281.299	192.11	(0.7686274509803922, 0.611764705882353, 0.5803921568627451)
3	271.495	176.535	(0.7686274509803922, 0.611764705882353, 0.5803921568627451)
4	274.525	180.473	(0.7686274509803922, 0.611764705882353, 0.5803921568627451)
5	277.963	191.413	(0.7686274509803922, 0.611764705882353, 0.5803921568627451)
6	278.453	184.713	(0.7686274509803922, 0.611764705882353, 0.5803921568627451)
7	279.51	187.48	(0.7686274509803922, 0.611764705882353, 0.5803921568627451)
8	279.844	189.054	(0.7686274509803922, 0.611764705882353, 0.5803921568627451)
9	275.788	183.41	(0.7686274509803922, 0.611764705882353, 0.5803921568627451)
10	269.788	183.436	(0.7686274509803922, 0.611764705882353, 0.5803921568627451)
11	275.289	187.071	(0.7686274509803922, 0.611764705882353, 0.5803921568627451)
12	289.439	189.393	(0.7686274509803922, 0.611764705882353, 0.5803921568627451)
13	284.963	185.394	(0.7686274509803922, 0.611764705882353, 0.5803921568627451)
14	284.479	190.016	(0.7686274509803922, 0.611764705882353, 0.5803921568627451)
15	278.803	181.126	(0.7686274509803922, 0.611764705882353, 0.5803921568627451)
16	273.157	181.681	(0.7686274509803922, 0.611764705882353, 0.5803921568627451)
17	284.577	188.745	(0.7686274509803922, 0.611764705882353, 0.5803921568627451)
18	278.397	178.087	(0.7686274509803922, 0.611764705882353, 0.5803921568627451)
19	286.869	181.899	(0.7686274509803922, 0.611764705882353, 0.5803921568627451)
20	290.281	187.517	(0.7686274509803922, 0.611764705882353, 0.5803921568627451)
21	266.911	173.951	(0.7686274509803922, 0.611764705882353, 0.5803921568627451)
22	268.59	178.39	(0.7686274509803922, 0.611764705882353, 0.5803921568627451)
23	291.616	183.553	(0.7686274509803922, 0.611764705882353, 0.5803921568627451)
24	16.73	199.637	(1.0, 0.4980392156862745, 0.054901960784313725)
25	25.816	216.995	(1.0, 0.4980392156862745, 0.054901960784313725)
26	19.041	203.895	(1.0, 0.4980392156862745, 0.054901960784313725)
27	32.004	222.846	(1.0, 0.4980392156862745, 0.054901960784313725)
28	36.079	227.801	(1.0, 0.4980392156862745, 0.054901960784313725)
29	35.427	224.795	(1.0, 0.4980392156862745, 0.054901960784313725)
30	323.709	196.933	(0.596078431372549, 0.8745098039215686, 0.5411764705882353)
31	299.416	189.608	(0.596078431372549, 0.8745098039215686, 0.5411764705882353)
32	304.977	191.116	(0.596078431372549, 0.8745098039215686, 0.5411764705882353)
33	327.516	194.917	(0.596078431372549, 0.8745098039215686, 0.5411764705882353)
34	315.77	197.948	(0.596078431372549, 0.8745098039215686, 0.5411764705882353)
35	311.795	193.716	(0.596078431372549, 0.8745098039215686, 0.5411764705882353)
36	309.262	196.058	(0.596078431372549, 0.8745098039215686, 0.5411764705882353)
37	318.432	192.606	(0.596078431372549, 0.8745098039215686, 0.5411764705882353)
38	317.383	196.478	(0.596078431372549, 0.8745098039215686, 0.5411764705882353)
39	321.624	190.951	(0.596078431372549, 0.8745098039215686, 0.5411764705882353)
40	325.995	193.055	(0.596078431372549, 0.8745098039215686, 0.5411764705882353)
41	314.485	195.571	(0.596078431372549, 0.8745098039215686, 0.5411764705882353)
42	321.221	193.998	(0.596078431372549, 0.8745098039215686, 0.5411764705882353)
43	314.419	192.618	(0.596078431372549, 0.8745098039215686, 0.5411764705882353)
44	305.436	192.491	(0.596078431372549, 0.8745098039215686, 0.5411764705882353)
45	331.32	193.722	(0.596078431372549, 0.8745098039215686, 0.5411764705882353)
46	313.433	191.398	(0.596078431372549, 0.8745098039215686, 0.5411764705882353)
47	310.45	197.132	(0.596078431372549, 0.8745098039215686, 0.5411764705882353)
48	318.71	184.587	(0.596078431372549, 0.8745098039215686, 0.5411764705882353)
49	322.331	183.033	(0.596078431372549, 0.8745098039215686, 0.5411764705882353)
50	319.502	184.208	(0.596078431372549, 0.8745098039215686, 0.5411764705882353)
51	324.102	184.653	(0.596078431372549, 0.8745098039215686, 0.5411764705882353)
52	328.465	183.856	(0.596078431372549, 0.8745098039215686, 0.5411764705882353)
53	316.808	182.895	(0.596078431372549, 0.8745098039215686, 0.5411764705882353)
54	39.213	141.476	(1.0, 0.4980392156862745, 0.054901960784313725)
55	33.561	217.247	(1.0, 0.4980392156862745, 0.054901960784313725)
56	40.541	193.169	(1.0, 0.4980392156862745, 0.054901960784313725)
57	35.139	141.565	(1.0, 0.4980392156862745, 0.054901960784313725)
58	32.693	216.54	(1.0, 0.4980392156862745, 0.054901960784313725)
59	26.722	222.061	(1.0, 0.4980392156862745, 0.054901960784313725)
60	25.198	199.182	(1.0, 0.4980392156862745, 0.054901960784313725)
61	25.313	203.157	(1.0, 0.4980392156862745, 0.054901960784313725)
62	41.016	127.548	(1.0, 0.4980392156862745, 0.054901960784313725)
63	32.147	220.617	(1.0, 0.4980392156862745, 0.054901960784313725)
64	42.467	223.887	(1.0, 0.4980392156862745, 0.054901960784313725)
65	35.249	211.887	(1.0, 0.4980392156862745, 0.054901960784313725)
66	30.001	219.83	(1.0, 0.4980392156862745, 0.054901960784313725)
67	32.894	220.851	(1.0, 0.4980392156862745, 0.054901960784313725)
68	32.156	213.624	(1.0, 0.4980392156862745, 0.054901960784313725)
69	43.522	222.055	(1.0, 0.4980392156862745, 0.054901960784313725)
70	22.869	205.471	(1.0, 0.4980392156862745, 0.054901960784313725)
71	29	204.483	(1.0, 0.4980392156862745, 0.054901960784313725)
72	23.944	194.725	(1.0, 0.596078431372549, 0.5882352941176471)
73	54.281	227.364	(1.0, 0.596078431372549, 0.5882352941176471)
74	34.878	197.498	(1.0, 0.596078431372549, 0.5882352941176471)
75	53.54	223.159	(1.0, 0.596078431372549, 0.5882352941176471)
76	51.726	222.098	(1.0, 0.596078431372549, 0.5882352941176471)
77	29.049	196.489	(1.0, 0.596078431372549, 0.5882352941176471)
78	24.299	190.966	(1.0, 0.596078431372549, 0.5882352941176471)
79	38.489	211.566	(1.0, 0.596078431372549, 0.5882352941176471)
80	31.001	197.134	(1.0, 0.596078431372549, 0.5882352941176471)
81	24.369	189.563	(1.0, 0.596078431372549, 0.5882352941176471)
82	53.745	227.106	(1.0, 0.596078431372549, 0.5882352941176471)
83	37.221	203.965	(1.0, 0.596078431372549, 0.5882352941176471)
84	34.362	200.044	(1.0, 0.596078431372549, 0.5882352941176471)
85	43.281	126.289	(1.0, 0.596078431372549, 0.5882352941176471)
86	46.637	218.387	(1.0, 0.596078431372549, 0.5882352941176471)
87	37.107	127.743	(1.0, 0.596078431372549, 0.5882352941176471)
88	30.745	202.125	(1.0, 0.596078431372549, 0.5882352941176471)
89	42.517	216.355	(1.0, 0.596078431372549, 0.5882352941176471)
90	42.065	142.547	(1.0, 0.596078431372549, 0.5882352941176471)
91	156.438	205.211	(1.0, 0.596078431372549, 0.5882352941176471)
92	45.44	189.551	(1.0, 0.596078431372549, 0.5882352941176471)
93	141.67	186.596	(1.0, 0.596078431372549, 0.5882352941176471)
94	154.152	233.78	(1.0, 0.596078431372549, 0.5882352941176471)
95	45.278	144.421	(1.0, 0.596078431372549, 0.5882352941176471)
96	140.175	223.589	(0.7803921568627451, 0.7803921568627451, 0.7803921568627451)
97	132.749	227.668	(0.7803921568627451, 0.7803921568627451, 0.7803921568627451)
98	114.848	250.933	(0.7803921568627451, 0.7803921568627451, 0.7803921568627451)
99	122.042	210.377	(0.7803921568627451, 0.7803921568627451, 0.7803921568627451)
100	126.614	253.084	(0.7803921568627451, 0.7803921568627451, 0.7803921568627451)
101	104.928	197.053	(0.7803921568627451, 0.7803921568627451, 0.7803921568627451)
102	155.18	246.259	(0.7372549019607844, 0.7411764705882353, 0.13333333333333333)
103	145.687	220.132	(0.7372549019607844, 0.7411764705882353, 0.13333333333333333)
104	143.535	232.62	(0.7372549019607844, 0.7411764705882353, 0.13333333333333333)
105	151.533	200.714	(0.7372549019607844, 0.7411764705882353, 0.13333333333333333)
106	143.733	196.714	(0.7372549019607844, 0.7411764705882353, 0.13333333333333333)
107	140.578	233.745	(0.7372549019607844, 0.7411764705882353, 0.13333333333333333)
108	90.049	189.583	(0.7803921568627451, 0.7803921568627451, 0.7803921568627451)
109	135.668	222.528	(0.7803921568627451, 0.7803921568627451, 0.7803921568627451)
110	85.831	199.736	(0.7803921568627451, 0.7803921568627451, 0.7803921568627451)
111	106.235	157.639	(0.7803921568627451, 0.7803921568627451, 0.7803921568627451)
112	116.444	229.559	(0.7803921568627451, 0.7803921568627451, 0.7803921568627451)
113	105.675	193.054	(0.7803921568627451, 0.7803921568627451, 0.7803921568627451)
114	110.976	217.576	(0.7372549019607844, 0.7411764705882353, 0.13333333333333333)
115	130.166	214.787	(0.7372549019607844, 0.7411764705882353, 0.13333333333333333)
116	115.516	211.813	(0.7372549019607844, 0.7411764705882353, 0.13333333333333333)
117	139.7	195.514	(0.7372549019607844, 0.7411764705882353, 0.13333333333333333)
118	127.133	212.617	(0.7372549019607844, 0.7411764705882353, 0.13333333333333333)
119	146.955	202.564	(0.7372549019607844, 0.7411764705882353, 0.13333333333333333)
120	107.261	166.451	(0.7803921568627451, 0.7803921568627451, 0.7803921568627451)
121	62.851	161.321	(0.7803921568627451, 0.7803921568627451, 0.7803921568627451)
122	66.221	149.522	(0.7803921568627451, 0.7803921568627451, 0.7803921568627451)
123	64.294	150.403	(0.7803921568627451, 0.7803921568627451, 0.7803921568627451)
124	94.505	193.622	(0.7803921568627451, 0.7803921568627451, 0.7803921568627451)
125	103.02	161.083	(0.7803921568627451, 0.7803921568627451, 0.7803921568627451)
126	127.882	218.883	(0.7372549019607844, 0.7411764705882353, 0.13333333333333333)
127	136.906	235.835	(0.7372549019607844, 0.7411764705882353, 0.13333333333333333)
128	110.686	223.498	(0.7372549019607844, 0.7411764705882353, 0.13333333333333333)
129	144.409	251.8	(0.7372549019607844, 0.7411764705882353, 0.13333333333333333)
130	148.685	206.026	(0.7372549019607844, 0.7411764705882353, 0.13333333333333333)
131	135.825	238.517	(0.7372549019607844, 0.7411764705882353, 0.13333333333333333)
132	122.391	232.986	(0.7803921568627451, 0.7803921568627451, 0.7803921568627451)
133	98.642	178.64	(0.7803921568627451, 0.7803921568627451, 0.7803921568627451)
134	106.458	199.756	(0.7803921568627451, 0.7803921568627451, 0.7803921568627451)
135	57.496	204.638	(0.7803921568627451, 0.7803921568627451, 0.7803921568627451)
136	57.025	154.338	(0.7803921568627451, 0.7803921568627451, 0.7803921568627451)
137	61.208	139.542	(0.7803921568627451, 0.7803921568627451, 0.7803921568627451)
138	111.315	214.523	(0.7372549019607844, 0.7411764705882353, 0.13333333333333333)
139	105.347	161.432	(0.7372549019607844, 0.7411764705882353, 0.13333333333333333)
140	110.936	190.682	(0.7372549019607844, 0.7411764705882353, 0.13333333333333333)
141	119.795	248.168	(0.7372549019607844, 0.7411764705882353, 0.13333333333333333)
142	116.299	236.587	(0.7372549019607844, 0.7411764705882353, 0.13333333333333333)
143	132.281	221.22	(0.7372549019607844, 0.7411764705882353, 0.13333333333333333)
144	124.948	221.855	(0.17254901960784313, 0.6274509803921569, 0.17254901960784313)
145	129.642	201.373	(0.17254901960784313, 0.6274509803921569, 0.17254901960784313)
146	127.898	248.574	(0.17254901960784313, 0.6274509803921569, 0.17254901960784313)
147	120.546	254.389	(0.17254901960784313, 0.6274509803921569, 0.17254901960784313)
148	118.904	191.818	(0.17254901960784313, 0.6274509803921569, 0.17254901960784313)
149	132.641	206.453	(0.17254901960784313, 0.6274509803921569, 0.17254901960784313)
150	123.129	226.517	(0.5490196078431373, 0.33725490196078434, 0.29411764705882354)
151	85.998	184.833	(0.5490196078431373, 0.33725490196078434, 0.29411764705882354)
152	93.484	183.216	(0.5490196078431373, 0.33725490196078434, 0.29411764705882354)
153	73.063	169.281	(0.5490196078431373, 0.33725490196078434, 0.29411764705882354)
154	113.004	177.642	(0.5490196078431373, 0.33725490196078434, 0.29411764705882354)
155	132.528	206.439	(0.5490196078431373, 0.33725490196078434, 0.29411764705882354)
156	145.287	250.471	(0.4980392156862745, 0.4980392156862745, 0.4980392156862745)
157	104.782	217.123	(0.4980392156862745, 0.4980392156862745, 0.4980392156862745)
158	74.713	169.119	(0.4980392156862745, 0.4980392156862745, 0.4980392156862745)
159	115.559	188.574	(0.4980392156862745, 0.4980392156862745, 0.4980392156862745)
160	98.583	182.85	(0.4980392156862745, 0.4980392156862745, 0.4980392156862745)
161	75.126	172.083	(0.4980392156862745, 0.4980392156862745, 0.4980392156862745)
162	130.601	250.536	(0.17254901960784313, 0.6274509803921569, 0.17254901960784313)
163	125.866	202.424	(0.17254901960784313, 0.6274509803921569, 0.17254901960784313)
164	115.627	198.097	(0.17254901960784313, 0.6274509803921569, 0.17254901960784313)
165	119.995	204.463	(0.17254901960784313, 0.6274509803921569, 0.17254901960784313)
166	123.414	207.807	(0.17254901960784313, 0.6274509803921569, 0.17254901960784313)
167	95.368	194.359	(0.17254901960784313, 0.6274509803921569, 0.17254901960784313)
168	138.61	207.439	(0.5490196078431373, 0.33725490196078434, 0.29411764705882354)
169	140.707	241.661	(0.5490196078431373, 0.33725490196078434, 0.29411764705882354)
170	129.977	247.062	(0.5490196078431373, 0.33725490196078434, 0.29411764705882354)
171	140.584	213.556	(0.5490196078431373, 0.33725490196078434, 0.29411764705882354)
172	140.507	210.278	(0.5490196078431373, 0.33725490196078434, 0.29411764705882354)
173	122.311	175.305	(0.5490196078431373, 0.33725490196078434, 0.29411764705882354)
174	57.573	160.905	(0.4980392156862745, 0.4980392156862745, 0.4980392156862745)
175	137.978	205.197	(0.4980392156862745, 0.4980392156862745, 0.4980392156862745)
176	128.823	230.635	(0.4980392156862745, 0.4980392156862745, 0.4980392156862745)
177	93.73	185.461	(0.4980392156862745, 0.4980392156862745, 0.4980392156862745)
178	123.951	241.922	(0.4980392156862745, 0.4980392156862745, 0.4980392156862745)
179	128.657	198.003	(0.4980392156862745, 0.4980392156862745, 0.4980392156862745)
180	117.601	194.73	(0.17254901960784313, 0.6274509803921569, 0.17254901960784313)
181	130.633	225.195	(0.17254901960784313, 0.6274509803921569, 0.17254901960784313)
182	128.495	232.832	(0.17254901960784313, 0.6274509803921569, 0.17254901960784313)
183	136.023	250.106	(0.17254901960784313, 0.6274509803921569, 0.17254901960784313)
184	149.667	215.622	(0.17254901960784313, 0.6274509803921569, 0.17254901960784313)
185	133.477	237.689	(0.17254901960784313, 0.6274509803921569, 0.17254901960784313)
186	148.927	211.859	(0.5490196078431373, 0.33725490196078434, 0.29411764705882354)
187	142.492	237.111	(0.5490196078431373, 0.33725490196078434, 0.29411764705882354)
188	125.127	256.817	(0.5490196078431373, 0.33725490196078434, 0.29411764705882354)
189	136.179	245.985	(0.5490196078431373, 0.33725490196078434, 0.29411764705882354)
190	127.561	245.043	(0.5490196078431373, 0.33725490196078434, 0.29411764705882354)
191	125.594	196.67	(0.5490196078431373, 0.33725490196078434, 0.29411764705882354)
192	102.001	209.153	(0.4980392156862745, 0.4980392156862745, 0.4980392156862745)
193	92.046	223.425	(0.4980392156862745, 0.4980392156862745, 0.4980392156862745)
194	90.512	178.843	(0.4980392156862745, 0.4980392156862745, 0.4980392156862745)
195	126.869	193.813	(0.4980392156862745, 0.4980392156862745, 0.4980392156862745)
196	60.913	152.268	(0.4980392156862745, 0.4980392156862745, 0.4980392156862745)
197	102.725	175.572	(0.4980392156862745, 0.4980392156862745, 0.4980392156862745)
198	104.681	225.918	(0.17254901960784313, 0.6274509803921569, 0.17254901960784313)
199	138.756	251.85	(0.17254901960784313, 0.6274509803921569, 0.17254901960784313)
200	133.403	256.013	(0.17254901960784313, 0.6274509803921569, 0.17254901960784313)
201	143.585	252.318	(0.17254901960784313, 0.6274509803921569, 0.17254901960784313)
202	126.062	254.343	(0.17254901960784313, 0.6274509803921569, 0.17254901960784313)
203	134.474	227.492	(0.17254901960784313, 0.6274509803921569, 0.17254901960784313)
204	101.818	185.305	(0.5490196078431373, 0.33725490196078434, 0.29411764705882354)
205	133.984	240.449	(0.5490196078431373, 0.33725490196078434, 0.29411764705882354)
206	136.351	196.521	(0.5490196078431373, 0.33725490196078434, 0.29411764705882354)
207	104.11	193.275	(0.5490196078431373, 0.33725490196078434, 0.29411764705882354)
208	117.572	177.684	(0.5490196078431373, 0.33725490196078434, 0.29411764705882354)
209	144.749	224.751	(0.5490196078431373, 0.33725490196078434, 0.29411764705882354)
210	117.878	201.778	(0.4980392156862745, 0.4980392156862745, 0.4980392156862745)
211	128.028	238.938	(0.4980392156862745, 0.4980392156862745, 0.4980392156862745)
212	126.91	235.341	(0.4980392156862745, 0.4980392156862745, 0.4980392156862745)
213	70.863	164.545	(0.4980392156862745, 0.4980392156862745, 0.4980392156862745)
214	117.521	223.971	(0.4980392156862745, 0.4980392156862745, 0.4980392156862745)
215	117.756	227.821	(0.4980392156862745, 0.4980392156862745, 0.4980392156862745)
216	99.174	187.954	(1.0, 0.7333333333333333, 0.47058823529411764)
217	100.006	184.778	(1.0, 0.7333333333333333, 0.47058823529411764)
218	120.024	250.56	(1.0, 0.7333333333333333, 0.47058823529411764)
219	102.518	206.127	(1.0, 0.7333333333333333, 0.47058823529411764)
220	106.603	185.286	(1.0, 0.7333333333333333, 0.47058823529411764)
221	118.253	183.288	(1.0, 0.7333333333333333, 0.47058823529411764)
222	121.536	182.944	(1.0, 0.7333333333333333, 0.47058823529411764)
223	56.825	151.693	(1.0, 0.7333333333333333, 0.47058823529411764)
224	138.137	192.947	(1.0, 0.7333333333333333, 0.47058823529411764)
225	110.438	186.636	(1.0, 0.7333333333333333, 0.47058823529411764)
226	121.067	187.671	(1.0, 0.7333333333333333, 0.47058823529411764)
227	107.521	182.402	(1.0, 0.7333333333333333, 0.47058823529411764)
228	121.461	218.315	(1.0, 0.7333333333333333, 0.47058823529411764)
229	147.07	209.017	(1.0, 0.7333333333333333, 0.47058823529411764)
230	121.895	186.836	(1.0, 0.7333333333333333, 0.47058823529411764)
231	144.35	192.553	(1.0, 0.7333333333333333, 0.47058823529411764)
232	143.174	207.264	(1.0, 0.7333333333333333, 0.47058823529411764)
233	128.746	225.941	(1.0, 0.7333333333333333, 0.47058823529411764)
234	131.992	187.625	(1.0, 0.7333333333333333, 0.47058823529411764)
235	138.93	191.173	(1.0, 0.7333333333333333, 0.47058823529411764)
236	81.442	216.171	(1.0, 0.7333333333333333, 0.47058823529411764)
237	141.035	200.865	(1.0, 0.7333333333333333, 0.47058823529411764)
238	144.224	202.675	(1.0, 0.7333333333333333, 0.47058823529411764)
239	81.749	216.023	(1.0, 0.7333333333333333, 0.47058823529411764)
240	107.601	130.754	(0.9686274509803922, 0.7137254901960784, 0.8235294117647058)
241	113.37	126.687	(0.9686274509803922, 0.7137254901960784, 0.8235294117647058)
242	121.304	127.06	(0.9686274509803922, 0.7137254901960784, 0.8235294117647058)
243	113.648	128.502	(0.9686274509803922, 0.7137254901960784, 0.8235294117647058)
244	114.88	129.274	(0.9686274509803922, 0.7137254901960784, 0.8235294117647058)
245	118.119	127.634	(0.9686274509803922, 0.7137254901960784, 0.8235294117647058)
246	102.015	129.22	(0.9686274509803922, 0.7137254901960784, 0.8235294117647058)
247	84.868	127.708	(0.9686274509803922, 0.7137254901960784, 0.8235294117647058)
248	115.984	130.405	(0.9686274509803922, 0.7137254901960784, 0.8235294117647058)
249	91.696	128.395	(0.9686274509803922, 0.7137254901960784, 0.8235294117647058)
250	82.15	135.398	(0.9686274509803922, 0.7137254901960784, 0.8235294117647058)
251	104.824	131.57	(0.9686274509803922, 0.7137254901960784, 0.8235294117647058)
252	86.622	139.223	(0.9686274509803922, 0.7137254901960784, 0.8235294117647058)
253	102.49	138.637	(0.9686274509803922, 0.7137254901960784, 0.8235294117647058)
254	111.405	137.019	(0.9686274509803922, 0.7137254901960784, 0.8235294117647058)
255	120.42	138.863	(0.9686274509803922, 0.7137254901960784, 0.8235294117647058)
256	80.407	138.339	(0.9686274509803922, 0.7137254901960784, 0.8235294117647058)
257	105.995	138.699	(0.9686274509803922, 0.7137254901960784, 0.8235294117647058)
258	77.925	129.033	(0.9686274509803922, 0.7137254901960784, 0.8235294117647058)
259	115.921	143.472	(0.9686274509803922, 0.7137254901960784, 0.8235294117647058)
260	79.088	140.61	(0.9686274509803922, 0.7137254901960784, 0.8235294117647058)
261	73.136	130.897	(0.9686274509803922, 0.7137254901960784, 0.8235294117647058)
262	124.892	144.472	(0.9686274509803922, 0.7137254901960784, 0.8235294117647058)
263	118.645	139.819	(0.9686274509803922, 0.7137254901960784, 0.8235294117647058)
264	163.285	200.646	(0.8901960784313725, 0.4666666666666667, 0.7607843137254902)
265	162.769	200.5	(0.8901960784313725, 0.4666666666666667, 0.7607843137254902)
266	164.109	195.635	(0.8901960784313725, 0.4666666666666667, 0.7607843137254902)
267	34.91	169.124	(0.8901960784313725, 0.4666666666666667, 0.7607843137254902)
268	34.793	174.605	(0.8901960784313725, 0.4666666666666667, 0.7607843137254902)
269	185.287	202.125	(0.8901960784313725, 0.4666666666666667, 0.7607843137254902)
270	152.348	254.94	(0.8588235294117647, 0.8588235294117647, 0.5529411764705883)
271	164.854	222.641	(0.8588235294117647, 0.8588235294117647, 0.5529411764705883)
272	45.838	158.013	(0.8588235294117647, 0.8588235294117647, 0.5529411764705883)
273	170.739	221.731	(0.8588235294117647, 0.8588235294117647, 0.5529411764705883)
274	84.91	170.385	(0.8588235294117647, 0.8588235294117647, 0.5529411764705883)
275	151.322	181.39	(0.8588235294117647, 0.8588235294117647, 0.5529411764705883)
276	178.374	231.661	(0.8901960784313725, 0.4666666666666667, 0.7607843137254902)
277	168.998	233.436	(0.8901960784313725, 0.4666666666666667, 0.7607843137254902)
278	182.79	232.808	(0.8901960784313725, 0.4666666666666667, 0.7607843137254902)
279	181.784	229.338	(0.8901960784313725, 0.4666666666666667, 0.7607843137254902)
280	179.407	232.001	(0.8901960784313725, 0.4666666666666667, 0.7607843137254902)
281	41.087	171.807	(0.8901960784313725, 0.4666666666666667, 0.7607843137254902)
282	31.913	171.41	(0.8588235294117647, 0.8588235294117647, 0.5529411764705883)
283	41.187	175.88	(0.8588235294117647, 0.8588235294117647, 0.5529411764705883)
284	181.42	218.5	(0.8588235294117647, 0.8588235294117647, 0.5529411764705883)
285	182.857	201.848	(0.8588235294117647, 0.8588235294117647, 0.5529411764705883)
286	31.994	172.359	(0.8588235294117647, 0.8588235294117647, 0.5529411764705883)
287	36.853	133.967	(0.8588235294117647, 0.8588235294117647, 0.5529411764705883)
288	84.745	164.936	(0.8901960784313725, 0.4666666666666667, 0.7607843137254902)
289	48.234	137.565	(0.8901960784313725, 0.4666666666666667, 0.7607843137254902)
290	146.102	178.298	(0.8901960784313725, 0.4666666666666667, 0.7607843137254902)
291	160.097	226.764	(0.8901960784313725, 0.4666666666666667, 0.7607843137254902)
292	36.203	158.022	(0.8901960784313725, 0.4666666666666667, 0.7607843137254902)
293	191.091	210.692	(0.8901960784313725, 0.4666666666666667, 0.7607843137254902)
294	58.465	209.499	(0.8588235294117647, 0.8588235294117647, 0.5529411764705883)
295	177.162	219.974	(0.8588235294117647, 0.8588235294117647, 0.5529411764705883)
296	40.862	153.997	(0.8588235294117647, 0.8588235294117647, 0.5529411764705883)
297	36.764	155.77	(0.8588235294117647, 0.8588235294117647, 0.5529411764705883)
298	153.473	193.763	(0.8588235294117647, 0.8588235294117647, 0.5529411764705883)
299	129.815	180.165	(0.8588235294117647, 0.8588235294117647, 0.5529411764705883)
300	91.007	168.517	(0.8901960784313725, 0.4666666666666667, 0.7607843137254902)
301	185.006	223.495	(0.8901960784313725, 0.4666666666666667, 0.7607843137254902)
302	46.529	151.414	(0.8901960784313725, 0.4666666666666667, 0.7607843137254902)
303	148.442	177.776	(0.8901960784313725, 0.4666666666666667, 0.7607843137254902)
304	138.672	178.402	(0.8901960784313725, 0.4666666666666667, 0.7607843137254902)
305	191.95	213.511	(0.8901960784313725, 0.4666666666666667, 0.7607843137254902)
306	132.42	183.379	(0.8588235294117647, 0.8588235294117647, 0.5529411764705883)
307	46.331	173.671	(0.8588235294117647, 0.8588235294117647, 0.5529411764705883)
308	43.965	164.872	(0.8588235294117647, 0.8588235294117647, 0.5529411764705883)
309	85.06	166.675	(0.8588235294117647, 0.8588235294117647, 0.5529411764705883)
310	175.314	200.524	(0.8588235294117647, 0.8588235294117647, 0.5529411764705883)
311	43.886	169.646	(0.8588235294117647, 0.8588235294117647, 0.5529411764705883)
312	70.017	138.931	(0.7725490196078432, 0.6901960784313725, 0.8352941176470589)
313	71.036	143.08	(0.7725490196078432, 0.6901960784313725, 0.8352941176470589)
314	72.855	143.792	(0.7725490196078432, 0.6901960784313725, 0.8352941176470589)
315	53.225	135.224	(0.7725490196078432, 0.6901960784313725, 0.8352941176470589)
316	68.654	143.934	(0.7725490196078432, 0.6901960784313725, 0.8352941176470589)
317	92.311	155.354	(0.7725490196078432, 0.6901960784313725, 0.8352941176470589)
318	51.908	127.905	(0.7725490196078432, 0.6901960784313725, 0.8352941176470589)
319	44.965	133.208	(0.7725490196078432, 0.6901960784313725, 0.8352941176470589)
320	51.193	172.905	(0.7725490196078432, 0.6901960784313725, 0.8352941176470589)
321	48.795	129.37	(0.7725490196078432, 0.6901960784313725, 0.8352941176470589)
322	174.643	221.441	(0.7725490196078432, 0.6901960784313725, 0.8352941176470589)
323	166.936	233.422	(0.7725490196078432, 0.6901960784313725, 0.8352941176470589)
324	47.95	121.734	(0.7725490196078432, 0.6901960784313725, 0.8352941176470589)
325	63.742	144.843	(0.7725490196078432, 0.6901960784313725, 0.8352941176470589)
326	80.11	149.533	(0.7725490196078432, 0.6901960784313725, 0.8352941176470589)
327	48.164	121.976	(0.7725490196078432, 0.6901960784313725, 0.8352941176470589)
328	57.281	209.015	(0.7725490196078432, 0.6901960784313725, 0.8352941176470589)
329	107.183	234.36	(0.7725490196078432, 0.6901960784313725, 0.8352941176470589)
330	62.565	128.367	(0.7725490196078432, 0.6901960784313725, 0.8352941176470589)
331	60.999	127.756	(0.7725490196078432, 0.6901960784313725, 0.8352941176470589)
332	112.873	238.065	(0.7725490196078432, 0.6901960784313725, 0.8352941176470589)
333	51.034	162.752	(0.7725490196078432, 0.6901960784313725, 0.8352941176470589)
334	75.189	176.235	(0.7725490196078432, 0.6901960784313725, 0.8352941176470589)
335	153.966	215.735	(0.7725490196078432, 0.6901960784313725, 0.8352941176470589)
336	21.105	138.617	(0.6196078431372549, 0.8549019607843137, 0.8980392156862745)
337	142.422	258.437	(0.6196078431372549, 0.8549019607843137, 0.8980392156862745)
338	101.736	173.341	(0.6196078431372549, 0.8549019607843137, 0.8980392156862745)
339	160.652	183.324	(0.6196078431372549, 0.8549019607843137, 0.8980392156862745)
340	150.587	256.46	(0.6196078431372549, 0.8549019607843137, 0.8980392156862745)
341	108.699	150.831	(0.6196078431372549, 0.8549019607843137, 0.8980392156862745)
342	157.199	187.817	(0.6196078431372549, 0.8549019607843137, 0.8980392156862745)
343	174.172	216.324	(0.6196078431372549, 0.8549019607843137, 0.8980392156862745)
344	168.136	217.435	(0.6196078431372549, 0.8549019607843137, 0.8980392156862745)
345	21.568	138.475	(0.6196078431372549, 0.8549019607843137, 0.8980392156862745)
346	171.078	212.068	(0.6196078431372549, 0.8549019607843137, 0.8980392156862745)
347	169.754	217.469	(0.6196078431372549, 0.8549019607843137, 0.8980392156862745)
348	101.371	150.832	(0.6196078431372549, 0.8549019607843137, 0.8980392156862745)
349	106.392	155.479	(0.6196078431372549, 0.8549019607843137, 0.8980392156862745)
350	82.794	148.802	(0.6196078431372549, 0.8549019607843137, 0.8980392156862745)
351	104.297	151.064	(0.6196078431372549, 0.8549019607843137, 0.8980392156862745)
352	66.24	134.6	(0.6196078431372549, 0.8549019607843137, 0.8980392156862745)
353	76.31	146.876	(0.6196078431372549, 0.8549019607843137, 0.8980392156862745)
354	95.902	162.469	(0.5803921568627451, 0.403921568627451, 0.7411764705882353)
355	71.699	151.075	(0.5803921568627451, 0.403921568627451, 0.7411764705882353)
356	77.157	147.175	(0.5803921568627451, 0.403921568627451, 0.7411764705882353)
357	61.296	130.731	(0.5803921568627451, 0.403921568627451, 0.7411764705882353)
358	53.292	157.04	(0.5803921568627451, 0.403921568627451, 0.7411764705882353)
359	106.248	238.38	(0.5803921568627451, 0.403921568627451, 0.7411764705882353)
360	52.239	133.828	(0.5803921568627451, 0.403921568627451, 0.7411764705882353)
361	54.139	141.991	(0.5803921568627451, 0.403921568627451, 0.7411764705882353)
362	110.658	202.162	(0.5803921568627451, 0.403921568627451, 0.7411764705882353)
363	46.528	162.233	(0.5803921568627451, 0.403921568627451, 0.7411764705882353)
364	168.103	226.528	(0.5803921568627451, 0.403921568627451, 0.7411764705882353)
365	127.818	189.569	(0.5803921568627451, 0.403921568627451, 0.7411764705882353)
366	62.933	134.673	(0.5803921568627451, 0.403921568627451, 0.7411764705882353)
367	78.51	156.593	(0.5803921568627451, 0.403921568627451, 0.7411764705882353)
368	94.317	156.773	(0.5803921568627451, 0.403921568627451, 0.7411764705882353)
369	49.286	125.14	(0.5803921568627451, 0.403921568627451, 0.7411764705882353)
370	86.478	146.109	(0.5803921568627451, 0.403921568627451, 0.7411764705882353)
371	108.359	240.795	(0.5803921568627451, 0.403921568627451, 0.7411764705882353)
372	24.303	124.474	(0.5803921568627451, 0.403921568627451, 0.7411764705882353)
373	26.214	123.41	(0.5803921568627451, 0.403921568627451, 0.7411764705882353)
374	43.105	207.778	(0.5803921568627451, 0.403921568627451, 0.7411764705882353)
375	144.191	90.643	(0.5803921568627451, 0.403921568627451, 0.7411764705882353)
376	146.187	91.235	(0.5803921568627451, 0.403921568627451, 0.7411764705882353)
377	148.017	93.648	(0.5803921568627451, 0.403921568627451, 0.7411764705882353)
378	147.746	87.04	(0.6196078431372549, 0.8549019607843137, 0.8980392156862745)
379	33.193	120.852	(0.6196078431372549, 0.8549019607843137, 0.8980392156862745)
380	31.731	152.339	(0.6196078431372549, 0.8549019607843137, 0.8980392156862745)
381	35.972	120.922	(0.6196078431372549, 0.8549019607843137, 0.8980392156862745)
382	30.942	126.303	(0.6196078431372549, 0.8549019607843137, 0.8980392156862745)
383	52.177	148.992	(0.6196078431372549, 0.8549019607843137, 0.8980392156862745)
384	89.204	31.939	(0.7686274509803922, 0.611764705882353, 0.5803921568627451)
385	80.582	50.346	(0.7686274509803922, 0.611764705882353, 0.5803921568627451)
386	110.77	40.891	(0.7686274509803922, 0.611764705882353, 0.5803921568627451)
387	90.376	32.594	(0.7686274509803922, 0.611764705882353, 0.5803921568627451)
388	110.844	34.589	(0.7686274509803922, 0.611764705882353, 0.5803921568627451)
389	124.068	63.216	(0.7686274509803922, 0.611764705882353, 0.5803921568627451)
390	82.198	44.875	(0.7686274509803922, 0.611764705882353, 0.5803921568627451)
391	92.741	34.947	(0.7686274509803922, 0.611764705882353, 0.5803921568627451)
392	96.38	38.27	(0.7686274509803922, 0.611764705882353, 0.5803921568627451)
393	100.558	35.415	(0.7686274509803922, 0.611764705882353, 0.5803921568627451)
394	81.383	44	(0.7686274509803922, 0.611764705882353, 0.5803921568627451)
395	103.819	36.12	(0.7686274509803922, 0.611764705882353, 0.5803921568627451)
396	98.078	70.798	(0.7686274509803922, 0.611764705882353, 0.5803921568627451)
397	90.814	42.231	(0.7686274509803922, 0.611764705882353, 0.5803921568627451)
398	106.838	39.455	(0.7686274509803922, 0.611764705882353, 0.5803921568627451)
399	97.529	144.851	(0.7686274509803922, 0.611764705882353, 0.5803921568627451)
400	104.152	37.79	(0.7686274509803922, 0.611764705882353, 0.5803921568627451)
401	106.818	40.162	(0.7686274509803922, 0.611764705882353, 0.5803921568627451)
402	108.952	47.414	(0.7686274509803922, 0.611764705882353, 0.5803921568627451)
403	103.679	44.05	(0.7686274509803922, 0.611764705882353, 0.5803921568627451)
404	107.799	46.824	(0.7686274509803922, 0.611764705882353, 0.5803921568627451)
405	111.098	49.748	(0.7686274509803922, 0.611764705882353, 0.5803921568627451)
406	103.775	46.607	(0.7686274509803922, 0.611764705882353, 0.5803921568627451)
407	107.446	44.838	(0.7686274509803922, 0.611764705882353, 0.5803921568627451)
408	123.163	67.895	(0.8392156862745098, 0.15294117647058825, 0.1568627450980392)
409	129.513	75.416	(0.8392156862745098, 0.15294117647058825, 0.1568627450980392)
410	127.312	74.28	(0.8392156862745098, 0.15294117647058825, 0.1568627450980392)
411	117.869	72.235	(0.8392156862745098, 0.15294117647058825, 0.1568627450980392)
412	116.156	69.254	(0.8392156862745098, 0.15294117647058825, 0.1568627450980392)
413	115.307	38.202	(0.8392156862745098, 0.15294117647058825, 0.1568627450980392)
414	115.589	77.175	(0.8392156862745098, 0.15294117647058825, 0.1568627450980392)
415	113.79	73.478	(0.8392156862745098, 0.15294117647058825, 0.1568627450980392)
416	105.466	34.291	(0.8392156862745098, 0.15294117647058825, 0.1568627450980392)
417	145.322	79.923	(0.8392156862745098, 0.15294117647058825, 0.1568627450980392)
418	85.745	41.555	(0.8392156862745098, 0.15294117647058825, 0.1568627450980392)
419	111.859	75.392	(0.8392156862745098, 0.15294117647058825, 0.1568627450980392)
420	129.28	68.379	(0.8392156862745098, 0.15294117647058825, 0.1568627450980392)
421	139.815	80.034	(0.8392156862745098, 0.15294117647058825, 0.1568627450980392)
422	130.133	34.91	(0.8392156862745098, 0.15294117647058825, 0.1568627450980392)
423	153.7	74.814	(0.8392156862745098, 0.15294117647058825, 0.1568627450980392)
424	132.329	78.792	(0.8392156862745098, 0.15294117647058825, 0.1568627450980392)
425	125.025	31.896	(0.8392156862745098, 0.15294117647058825, 0.1568627450980392)
426	156.567	83.235	(0.8392156862745098, 0.15294117647058825, 0.1568627450980392)
427	155.682	21.984	(0.8392156862745098, 0.15294117647058825, 0.1568627450980392)
428	152.158	22.981	(0.8392156862745098, 0.15294117647058825, 0.1568627450980392)
429	153.87	21.531	(0.8392156862745098, 0.15294117647058825, 0.1568627450980392)
430	157.945	22.679	(0.8392156862745098, 0.15294117647058825, 0.1568627450980392)
431	155.826	22.566	(0.8392156862745098, 0.15294117647058825, 0.1568627450980392)
432	107.762	26.579	(0.6823529411764706, 0.7803921568627451, 0.9098039215686274)
433	107.414	24.703	(0.6823529411764706, 0.7803921568627451, 0.9098039215686274)
434	110.194	32.409	(0.6823529411764706, 0.7803921568627451, 0.9098039215686274)
435	105.489	27.614	(0.6823529411764706, 0.7803921568627451, 0.9098039215686274)
436	101.754	21.334	(0.6823529411764706, 0.7803921568627451, 0.9098039215686274)
437	143.415	40.683	(0.6823529411764706, 0.7803921568627451, 0.9098039215686274)
438	102.3	31.896	(0.6823529411764706, 0.7803921568627451, 0.9098039215686274)
439	115.581	36.894	(0.6823529411764706, 0.7803921568627451, 0.9098039215686274)
440	161.458	76.81	(0.6823529411764706, 0.7803921568627451, 0.9098039215686274)
441	105.229	13.259	(0.6823529411764706, 0.7803921568627451, 0.9098039215686274)
442	97.536	33.724	(0.6823529411764706, 0.7803921568627451, 0.9098039215686274)
443	159.4	76.178	(0.6823529411764706, 0.7803921568627451, 0.9098039215686274)
444	108.866	18.456	(0.6823529411764706, 0.7803921568627451, 0.9098039215686274)
445	103.004	17.042	(0.6823529411764706, 0.7803921568627451, 0.9098039215686274)
446	113.043	22.844	(0.6823529411764706, 0.7803921568627451, 0.9098039215686274)
447	106.197	18.315	(0.6823529411764706, 0.7803921568627451, 0.9098039215686274)
448	107.697	15.469	(0.6823529411764706, 0.7803921568627451, 0.9098039215686274)
449	108.376	20.309	(0.6823529411764706, 0.7803921568627451, 0.9098039215686274)
450	143.599	72.585	(0.12156862745098039, 0.4666666666666667, 0.7058823529411765)
451	121.433	55.884	(0.12156862745098039, 0.4666666666666667, 0.7058823529411765)
452	145.461	75.263	(0.12156862745098039, 0.4666666666666667, 0.7058823529411765)
453	83.69	38.466	(0.12156862745098039, 0.4666666666666667, 0.7058823529411765)
454	124.71	58.355	(0.12156862745098039, 0.4666666666666667, 0.7058823529411765)
455	151.946	72.458	(0.12156862745098039, 0.4666666666666667, 0.7058823529411765)
456	127.37	48.018	(0.09019607843137255, 0.7450980392156863, 0.8117647058823529)
457	137.506	51.252	(0.09019607843137255, 0.7450980392156863, 0.8117647058823529)
458	142.203	70.144	(0.09019607843137255, 0.7450980392156863, 0.8117647058823529)
459	134.058	63.847	(0.09019607843137255, 0.7450980392156863, 0.8117647058823529)
460	150.486	80.481	(0.09019607843137255, 0.7450980392156863, 0.8117647058823529)
461	150.024	76.469	(0.09019607843137255, 0.7450980392156863, 0.8117647058823529)
462	140.953	76.037	(0.12156862745098039, 0.4666666666666667, 0.7058823529411765)
463	131.479	53.383	(0.12156862745098039, 0.4666666666666667, 0.7058823529411765)
464	127.671	44.58	(0.12156862745098039, 0.4666666666666667, 0.7058823529411765)
465	118.888	28.174	(0.12156862745098039, 0.4666666666666667, 0.7058823529411765)
466	120.765	50.265	(0.12156862745098039, 0.4666666666666667, 0.7058823529411765)
467	122.14	46.264	(0.12156862745098039, 0.4666666666666667, 0.7058823529411765)
468	107.276	57.83	(0.09019607843137255, 0.7450980392156863, 0.8117647058823529)
469	86.098	57.34	(0.09019607843137255, 0.7450980392156863, 0.8117647058823529)
470	92.815	66.878	(0.09019607843137255, 0.7450980392156863, 0.8117647058823529)
471	101.827	55.573	(0.09019607843137255, 0.7450980392156863, 0.8117647058823529)
472	88.845	61.201	(0.09019607843137255, 0.7450980392156863, 0.8117647058823529)
473	91.601	67.12	(0.09019607843137255, 0.7450980392156863, 0.8117647058823529)
474	129.939	60.966	(0.12156862745098039, 0.4666666666666667, 0.7058823529411765)
475	145.68	69.148	(0.12156862745098039, 0.4666666666666667, 0.7058823529411765)
476	131.895	59.882	(0.12156862745098039, 0.4666666666666667, 0.7058823529411765)
477	132.888	50.361	(0.12156862745098039, 0.4666666666666667, 0.7058823529411765)
478	158.974	73.564	(0.12156862745098039, 0.4666666666666667, 0.7058823529411765)
479	129.146	43.205	(0.12156862745098039, 0.4666666666666667, 0.7058823529411765)
480	100.743	57.722	(0.09019607843137255, 0.7450980392156863, 0.8117647058823529)
481	101.893	68.243	(0.09019607843137255, 0.7450980392156863, 0.8117647058823529)
482	137.271	62.113	(0.09019607843137255, 0.7450980392156863, 0.8117647058823529)
483	118.826	44.119	(0.09019607843137255, 0.7450980392156863, 0.8117647058823529)
484	101.932	64.459	(0.09019607843137255, 0.7450980392156863, 0.8117647058823529)
485	138.963	63.687	(0.09019607843137255, 0.7450980392156863, 0.8117647058823529)
486	134.38	31.031	(0.12156862745098039, 0.4666666666666667, 0.7058823529411765)
487	140.285	67.742	(0.12156862745098039, 0.4666666666666667, 0.7058823529411765)
488	130.821	40.574	(0.12156862745098039, 0.4666666666666667, 0.7058823529411765)
489	133.987	67.059	(0.12156862745098039, 0.4666666666666667, 0.7058823529411765)
490	131.043	28.708	(0.12156862745098039, 0.4666666666666667, 0.7058823529411765)
491	122.679	29.583	(0.12156862745098039, 0.4666666666666667, 0.7058823529411765)
492	91.961	52.711	(0.09019607843137255, 0.7450980392156863, 0.8117647058823529)
493	90.494	49.987	(0.09019607843137255, 0.7450980392156863, 0.8117647058823529)
494	88.359	53.39	(0.09019607843137255, 0.7450980392156863, 0.8117647058823529)
495	94.662	58.291	(0.09019607843137255, 0.7450980392156863, 0.8117647058823529)
496	93.691	63.874	(0.09019607843137255, 0.7450980392156863, 0.8117647058823529)
497	90.727	55.985	(0.09019607843137255, 0.7450980392156863, 0.8117647058823529)
498	122.821	23.585	(0.6823529411764706, 0.7803921568627451, 0.9098039215686274)
499	118.603	20.029	(0.6823529411764706, 0.7803921568627451, 0.9098039215686274)
500	142.392	38.319	(0.6823529411764706, 0.7803921568627451, 0.9098039215686274)
501	117.85	23.381	(0.6823529411764706, 0.7803921568627451, 0.9098039215686274)
502	100.068	20.193	(0.6823529411764706, 0.7803921568627451, 0.9098039215686274)
503	122.1	24.383	(0.6823529411764706, 0.7803921568627451, 0.9098039215686274)
