# Supplementary material for: CLOOME: contrastive learning unlocks bioimaging databases for queries with chemical structures
Source: Nat Commun. 2023 Nov 13;14:7339. doi: 10.1038/s41467-023-42328-w (PMC10643690; doi:10.1038/s41467-023-42328-w)
Supplement: Supplementary file 4 — Source Data [file 41467_2023_42328_MOESM4_ESM.zip › Source_Data/fig_5A.xlsx]

## Sheet: fig_5A
	x	y	RGB color
0	295.171	91.382	(0.8901960784313725, 0.4666666666666667, 0.7607843137254902)
1	155.375	59.367	(0.9686274509803922, 0.7137254901960784, 0.8235294117647058)
2	108.111	239.744	(0.7372549019607844, 0.7411764705882353, 0.13333333333333333)
3	157.876	71.83	(0.9686274509803922, 0.7137254901960784, 0.8235294117647058)
4	58.952	216.9	(0.17254901960784313, 0.6274509803921569, 0.17254901960784313)
5	299.212	104.513	(0.8588235294117647, 0.8588235294117647, 0.5529411764705883)
6	118.407	132.69	(0.6196078431372549, 0.8549019607843137, 0.8980392156862745)
7	188.429	18.647	(0.6823529411764706, 0.7803921568627451, 0.9098039215686274)
8	197.638	205.825	(1.0, 0.596078431372549, 0.5882352941176471)
9	111.424	154.884	(0.6196078431372549, 0.8549019607843137, 0.8980392156862745)
10	280.27	92.284	(0.8901960784313725, 0.4666666666666667, 0.7607843137254902)
11	137.496	144.479	(0.7725490196078432, 0.6901960784313725, 0.8352941176470589)
12	289.942	100.762	(0.8588235294117647, 0.8588235294117647, 0.5529411764705883)
13	210.985	97.359	(0.12156862745098039, 0.4666666666666667, 0.7058823529411765)
14	74.523	89.808	(0.7686274509803922, 0.611764705882353, 0.5803921568627451)
15	217.797	131.904	(0.09019607843137255, 0.7450980392156863, 0.8117647058823529)
16	280.266	94.41	(0.8901960784313725, 0.4666666666666667, 0.7607843137254902)
17	162.763	56.62	(0.9686274509803922, 0.7137254901960784, 0.8235294117647058)
18	120.02	161.774	(0.6196078431372549, 0.8549019607843137, 0.8980392156862745)
19	188.669	163.532	(0.596078431372549, 0.8745098039215686, 0.5411764705882353)
20	79.779	176.428	(0.5490196078431373, 0.33725490196078434, 0.29411764705882354)
21	58.458	195.731	(0.5490196078431373, 0.33725490196078434, 0.29411764705882354)
22	242.153	126.851	(0.09019607843137255, 0.7450980392156863, 0.8117647058823529)
23	67.732	106.318	(0.7686274509803922, 0.611764705882353, 0.5803921568627451)
24	119.333	155.578	(0.6196078431372549, 0.8549019607843137, 0.8980392156862745)
25	320.149	106.034	(0.8588235294117647, 0.8588235294117647, 0.5529411764705883)
26	233.079	109.328	(0.09019607843137255, 0.7450980392156863, 0.8117647058823529)
27	90.865	243.748	(0.7372549019607844, 0.7411764705882353, 0.13333333333333333)
28	71.858	213.306	(0.17254901960784313, 0.6274509803921569, 0.17254901960784313)
29	219.077	134.928	(0.09019607843137255, 0.7450980392156863, 0.8117647058823529)
30	199.901	206.749	(1.0, 0.596078431372549, 0.5882352941176471)
31	21.693	150.773	(0.4980392156862745, 0.4980392156862745, 0.4980392156862745)
32	121.02	161.576	(0.6196078431372549, 0.8549019607843137, 0.8980392156862745)
33	265.881	153.362	(1.0, 0.4980392156862745, 0.054901960784313725)
34	101.833	255.516	(0.7372549019607844, 0.7411764705882353, 0.13333333333333333)
35	243.018	119.498	(0.09019607843137255, 0.7450980392156863, 0.8117647058823529)
36	96.119	33.341	(0.8392156862745098, 0.15294117647058825, 0.1568627450980392)
37	138.711	102.785	(0.5803921568627451, 0.403921568627451, 0.7411764705882353)
38	267.73	157.638	(1.0, 0.4980392156862745, 0.054901960784313725)
39	63.453	208.088	(0.17254901960784313, 0.6274509803921569, 0.17254901960784313)
40	81.308	66.814	(0.7686274509803922, 0.611764705882353, 0.5803921568627451)
41	186.695	158.214	(0.596078431372549, 0.8745098039215686, 0.5411764705882353)
42	328.29	98.036	(0.8588235294117647, 0.8588235294117647, 0.5529411764705883)
43	194.208	22.521	(0.6823529411764706, 0.7803921568627451, 0.9098039215686274)
44	182.509	138.276	(0.596078431372549, 0.8745098039215686, 0.5411764705882353)
45	82.327	101.679	(0.7686274509803922, 0.611764705882353, 0.5803921568627451)
46	103.107	228.107	(0.7803921568627451, 0.7803921568627451, 0.7803921568627451)
47	297.27	98.602	(0.8901960784313725, 0.4666666666666667, 0.7607843137254902)
48	16.73	116.9	(1.0, 0.7333333333333333, 0.47058823529411764)
49	218.762	135.254	(0.09019607843137255, 0.7450980392156863, 0.8117647058823529)
50	263.022	151.035	(1.0, 0.4980392156862745, 0.054901960784313725)
51	116.395	30.979	(0.8392156862745098, 0.15294117647058825, 0.1568627450980392)
52	204.425	74.23	(0.12156862745098039, 0.4666666666666667, 0.7058823529411765)
53	103.25	31.823	(0.8392156862745098, 0.15294117647058825, 0.1568627450980392)
54	91.016	241.689	(0.7372549019607844, 0.7411764705882353, 0.13333333333333333)
55	119.539	31.401	(0.8392156862745098, 0.15294117647058825, 0.1568627450980392)
56	38.622	162.926	(0.4980392156862745, 0.4980392156862745, 0.4980392156862745)
57	64.302	219.187	(0.17254901960784313, 0.6274509803921569, 0.17254901960784313)
58	196.278	94.539	(0.12156862745098039, 0.4666666666666667, 0.7058823529411765)
59	38.621	155.385	(0.4980392156862745, 0.4980392156862745, 0.4980392156862745)
60	195.78	21.713	(0.6823529411764706, 0.7803921568627451, 0.9098039215686274)
61	195.021	154.691	(0.596078431372549, 0.8745098039215686, 0.5411764705882353)
62	175.23	202.003	(1.0, 0.596078431372549, 0.5882352941176471)
63	26.146	168.357	(0.4980392156862745, 0.4980392156862745, 0.4980392156862745)
64	40.044	160.455	(0.4980392156862745, 0.4980392156862745, 0.4980392156862745)
65	189.45	21.948	(0.6823529411764706, 0.7803921568627451, 0.9098039215686274)
66	230.647	119.105	(0.09019607843137255, 0.7450980392156863, 0.8117647058823529)
67	24.831	160.828	(0.4980392156862745, 0.4980392156862745, 0.4980392156862745)
68	37.186	159.408	(0.4980392156862745, 0.4980392156862745, 0.4980392156862745)
69	94.354	142.449	(0.6196078431372549, 0.8549019607843137, 0.8980392156862745)
70	296.603	90.884	(0.8901960784313725, 0.4666666666666667, 0.7607843137254902)
71	73.844	63.413	(0.7686274509803922, 0.611764705882353, 0.5803921568627451)
72	193.834	13.259	(0.6823529411764706, 0.7803921568627451, 0.9098039215686274)
73	244.86	126.033	(0.09019607843137255, 0.7450980392156863, 0.8117647058823529)
74	36.414	120.712	(1.0, 0.7333333333333333, 0.47058823529411764)
75	94.776	213.647	(0.7803921568627451, 0.7803921568627451, 0.7803921568627451)
76	313.274	99.123	(0.8901960784313725, 0.4666666666666667, 0.7607843137254902)
77	300.513	106.514	(0.8588235294117647, 0.8588235294117647, 0.5529411764705883)
78	62.925	188.433	(0.5490196078431373, 0.33725490196078434, 0.29411764705882354)
79	136.935	161.638	(0.7725490196078432, 0.6901960784313725, 0.8352941176470589)
80	236.133	110.682	(0.09019607843137255, 0.7450980392156863, 0.8117647058823529)
81	140.149	147.962	(0.7725490196078432, 0.6901960784313725, 0.8352941176470589)
82	128.17	114.944	(0.5803921568627451, 0.403921568627451, 0.7411764705882353)
83	243.605	121.477	(0.09019607843137255, 0.7450980392156863, 0.8117647058823529)
84	235.158	107.64	(0.09019607843137255, 0.7450980392156863, 0.8117647058823529)
85	87.202	62.79	(0.7686274509803922, 0.611764705882353, 0.5803921568627451)
86	23.657	155.161	(0.4980392156862745, 0.4980392156862745, 0.4980392156862745)
87	127.003	117.131	(0.5803921568627451, 0.403921568627451, 0.7411764705882353)
88	152.418	107.285	(0.5803921568627451, 0.403921568627451, 0.7411764705882353)
89	117.035	133.721	(0.6196078431372549, 0.8549019607843137, 0.8980392156862745)
90	199.429	226.22	(1.0, 0.596078431372549, 0.5882352941176471)
91	113.858	214.017	(0.7803921568627451, 0.7803921568627451, 0.7803921568627451)
92	28.818	128.799	(1.0, 0.7333333333333333, 0.47058823529411764)
93	121.162	30.082	(0.8392156862745098, 0.15294117647058825, 0.1568627450980392)
94	197.224	224.935	(1.0, 0.596078431372549, 0.5882352941176471)
95	24.606	149.026	(0.4980392156862745, 0.4980392156862745, 0.4980392156862745)
96	196.361	90.906	(0.12156862745098039, 0.4666666666666667, 0.7058823529411765)
97	28.319	108.999	(1.0, 0.7333333333333333, 0.47058823529411764)
98	72.616	85.956	(0.7686274509803922, 0.611764705882353, 0.5803921568627451)
99	191.971	167.061	(0.596078431372549, 0.8745098039215686, 0.5411764705882353)
100	159.993	64.833	(0.9686274509803922, 0.7137254901960784, 0.8235294117647058)
101	35.338	124.12	(1.0, 0.7333333333333333, 0.47058823529411764)
102	50.601	199.744	(0.17254901960784313, 0.6274509803921569, 0.17254901960784313)
103	107.541	28.407	(0.8392156862745098, 0.15294117647058825, 0.1568627450980392)
104	100.341	244.781	(0.7372549019607844, 0.7411764705882353, 0.13333333333333333)
105	212.151	85.867	(0.12156862745098039, 0.4666666666666667, 0.7058823529411765)
106	233.812	110.372	(0.09019607843137255, 0.7450980392156863, 0.8117647058823529)
107	133.485	185.921	(0.7725490196078432, 0.6901960784313725, 0.8352941176470589)
108	198.232	93.716	(0.12156862745098039, 0.4666666666666667, 0.7058823529411765)
109	49.231	205.423	(0.17254901960784313, 0.6274509803921569, 0.17254901960784313)
110	217.051	134.698	(0.09019607843137255, 0.7450980392156863, 0.8117647058823529)
111	199.95	17.385	(0.6823529411764706, 0.7803921568627451, 0.9098039215686274)
112	234.588	160.466	(0.7686274509803922, 0.611764705882353, 0.5803921568627451)
113	190.801	15.247	(0.6823529411764706, 0.7803921568627451, 0.9098039215686274)
114	136.506	119.047	(0.5803921568627451, 0.403921568627451, 0.7411764705882353)
115	85.216	61.946	(0.7686274509803922, 0.611764705882353, 0.5803921568627451)
116	256.616	158.082	(1.0, 0.4980392156862745, 0.054901960784313725)
117	142.684	162.773	(0.7725490196078432, 0.6901960784313725, 0.8352941176470589)
118	151.483	73.483	(0.9686274509803922, 0.7137254901960784, 0.8235294117647058)
119	174.854	201.473	(1.0, 0.596078431372549, 0.5882352941176471)
120	214.021	92.07	(0.12156862745098039, 0.4666666666666667, 0.7058823529411765)
121	119.687	219.634	(0.7803921568627451, 0.7803921568627451, 0.7803921568627451)
122	210.091	18.908	(0.6823529411764706, 0.7803921568627451, 0.9098039215686274)
123	237.454	107.556	(0.09019607843137255, 0.7450980392156863, 0.8117647058823529)
124	123.587	132.171	(0.6196078431372549, 0.8549019607843137, 0.8980392156862745)
125	105.549	245.128	(0.7372549019607844, 0.7411764705882353, 0.13333333333333333)
126	195.869	14.007	(0.6823529411764706, 0.7803921568627451, 0.9098039215686274)
127	215.257	84.311	(0.12156862745098039, 0.4666666666666667, 0.7058823529411765)
128	99.344	239.149	(0.7372549019607844, 0.7411764705882353, 0.13333333333333333)
129	95.965	256.492	(0.7372549019607844, 0.7411764705882353, 0.13333333333333333)
130	319.335	89.886	(0.8588235294117647, 0.8588235294117647, 0.5529411764705883)
131	103.913	221.119	(0.7803921568627451, 0.7803921568627451, 0.7803921568627451)
132	100.389	35.902	(0.8392156862745098, 0.15294117647058825, 0.1568627450980392)
133	327.187	92.27	(0.8588235294117647, 0.8588235294117647, 0.5529411764705883)
134	137.064	105.359	(0.5803921568627451, 0.403921568627451, 0.7411764705882353)
135	29.587	155.652	(0.4980392156862745, 0.4980392156862745, 0.4980392156862745)
136	154.138	76.855	(0.9686274509803922, 0.7137254901960784, 0.8235294117647058)
137	300.155	99.337	(0.8901960784313725, 0.4666666666666667, 0.7607843137254902)
138	129.229	180.774	(0.7725490196078432, 0.6901960784313725, 0.8352941176470589)
139	126.389	186.776	(0.7725490196078432, 0.6901960784313725, 0.8352941176470589)
140	75.379	62.401	(0.7686274509803922, 0.611764705882353, 0.5803921568627451)
141	110.517	247.674	(0.7372549019607844, 0.7411764705882353, 0.13333333333333333)
142	136.638	123.159	(0.5803921568627451, 0.403921568627451, 0.7411764705882353)
143	111.329	149.989	(0.6196078431372549, 0.8549019607843137, 0.8980392156862745)
144	200.318	77.953	(0.12156862745098039, 0.4666666666666667, 0.7058823529411765)
145	266.667	160.603	(1.0, 0.4980392156862745, 0.054901960784313725)
146	289.898	103.519	(0.8588235294117647, 0.8588235294117647, 0.5529411764705883)
147	86.67	99.987	(0.7686274509803922, 0.611764705882353, 0.5803921568627451)
148	146.695	72.724	(0.9686274509803922, 0.7137254901960784, 0.8235294117647058)
149	329.701	89.535	(0.8588235294117647, 0.8588235294117647, 0.5529411764705883)
150	192.168	153.627	(0.596078431372549, 0.8745098039215686, 0.5411764705882353)
151	25.488	111.125	(1.0, 0.7333333333333333, 0.47058823529411764)
152	149.88	68.207	(0.9686274509803922, 0.7137254901960784, 0.8235294117647058)
153	284.41	93.347	(0.8901960784313725, 0.4666666666666667, 0.7607843137254902)
154	119.982	222.71	(0.7803921568627451, 0.7803921568627451, 0.7803921568627451)
155	257.589	155.963	(1.0, 0.4980392156862745, 0.054901960784313725)
156	70.762	88.944	(0.7686274509803922, 0.611764705882353, 0.5803921568627451)
157	147.5	74.423	(0.9686274509803922, 0.7137254901960784, 0.8235294117647058)
158	199.478	220.677	(1.0, 0.596078431372549, 0.5882352941176471)
159	97.402	246.337	(0.7372549019607844, 0.7411764705882353, 0.13333333333333333)
160	100.938	33.384	(0.8392156862745098, 0.15294117647058825, 0.1568627450980392)
161	68.706	101.064	(0.7686274509803922, 0.611764705882353, 0.5803921568627451)
162	28.603	111.018	(1.0, 0.7333333333333333, 0.47058823529411764)
163	104.13	25.751	(0.8392156862745098, 0.15294117647058825, 0.1568627450980392)
164	190.341	217.231	(1.0, 0.596078431372549, 0.5882352941176471)
165	57.064	206.834	(0.17254901960784313, 0.6274509803921569, 0.17254901960784313)
166	233.874	120.502	(0.09019607843137255, 0.7450980392156863, 0.8117647058823529)
167	63.446	203.709	(0.17254901960784313, 0.6274509803921569, 0.17254901960784313)
168	195.171	155.135	(0.596078431372549, 0.8745098039215686, 0.5411764705882353)
169	93.323	142.244	(0.6196078431372549, 0.8549019607843137, 0.8980392156862745)
170	40.662	158.5	(0.4980392156862745, 0.4980392156862745, 0.4980392156862745)
171	183.186	136.565	(0.596078431372549, 0.8745098039215686, 0.5411764705882353)
172	128.255	124.956	(0.5803921568627451, 0.403921568627451, 0.7411764705882353)
173	91.343	210.849	(0.7803921568627451, 0.7803921568627451, 0.7803921568627451)
174	273.97	153.613	(1.0, 0.4980392156862745, 0.054901960784313725)
175	181.618	204.537	(1.0, 0.596078431372549, 0.5882352941176471)
176	75.468	183.689	(0.5490196078431373, 0.33725490196078434, 0.29411764705882354)
177	93.946	78.597	(0.7686274509803922, 0.611764705882353, 0.5803921568627451)
178	147.128	67.572	(0.9686274509803922, 0.7137254901960784, 0.8235294117647058)
179	96.861	253.119	(0.7372549019607844, 0.7411764705882353, 0.13333333333333333)
180	92.31	106.189	(0.7686274509803922, 0.611764705882353, 0.5803921568627451)
181	96.038	77.324	(0.7686274509803922, 0.611764705882353, 0.5803921568627451)
182	188.362	161.268	(0.596078431372549, 0.8745098039215686, 0.5411764705882353)
183	104.283	243.098	(0.7372549019607844, 0.7411764705882353, 0.13333333333333333)
184	300.76	88.91	(0.8901960784313725, 0.4666666666666667, 0.7607843137254902)
185	197.078	203.622	(1.0, 0.596078431372549, 0.5882352941176471)
186	274.646	155.738	(1.0, 0.4980392156862745, 0.054901960784313725)
187	100.969	241.144	(0.7372549019607844, 0.7411764705882353, 0.13333333333333333)
188	303.491	100.787	(0.8901960784313725, 0.4666666666666667, 0.7607843137254902)
189	27.527	163.261	(0.4980392156862745, 0.4980392156862745, 0.4980392156862745)
190	28.479	131.75	(1.0, 0.7333333333333333, 0.47058823529411764)
191	26.985	152.522	(0.4980392156862745, 0.4980392156862745, 0.4980392156862745)
192	67.422	104.985	(0.7686274509803922, 0.611764705882353, 0.5803921568627451)
193	124.074	184.543	(0.7725490196078432, 0.6901960784313725, 0.8352941176470589)
194	80.838	205.431	(0.17254901960784313, 0.6274509803921569, 0.17254901960784313)
195	191.289	164.367	(0.596078431372549, 0.8745098039215686, 0.5411764705882353)
196	24.733	110.379	(1.0, 0.7333333333333333, 0.47058823529411764)
197	321.817	83.646	(0.8588235294117647, 0.8588235294117647, 0.5529411764705883)
198	233.188	166.208	(0.7686274509803922, 0.611764705882353, 0.5803921568627451)
199	234.288	163.706	(0.7686274509803922, 0.611764705882353, 0.5803921568627451)
200	156.09	63.708	(0.9686274509803922, 0.7137254901960784, 0.8235294117647058)
201	217.284	83.485	(0.12156862745098039, 0.4666666666666667, 0.7058823529411765)
202	201.942	94.614	(0.12156862745098039, 0.4666666666666667, 0.7058823529411765)
203	186.822	164.623	(0.596078431372549, 0.8745098039215686, 0.5411764705882353)
204	259.997	150.027	(1.0, 0.4980392156862745, 0.054901960784313725)
205	279.019	96.834	(0.8901960784313725, 0.4666666666666667, 0.7607843137254902)
206	66.249	216.349	(0.17254901960784313, 0.6274509803921569, 0.17254901960784313)
207	200.71	74.414	(0.12156862745098039, 0.4666666666666667, 0.7058823529411765)
208	243.506	126.749	(0.09019607843137255, 0.7450980392156863, 0.8117647058823529)
209	272.104	164.24	(1.0, 0.4980392156862745, 0.054901960784313725)
210	84.366	173.913	(0.5490196078431373, 0.33725490196078434, 0.29411764705882354)
211	213.239	22.156	(0.6823529411764706, 0.7803921568627451, 0.9098039215686274)
212	124.092	219.206	(0.7803921568627451, 0.7803921568627451, 0.7803921568627451)
213	118.87	42.102	(0.8392156862745098, 0.15294117647058825, 0.1568627450980392)
214	272.371	160.528	(1.0, 0.4980392156862745, 0.054901960784313725)
215	31.03	159.581	(0.4980392156862745, 0.4980392156862745, 0.4980392156862745)
216	201.457	21.538	(0.6823529411764706, 0.7803921568627451, 0.9098039215686274)
217	56.038	211.786	(0.17254901960784313, 0.6274509803921569, 0.17254901960784313)
218	212.266	97.95	(0.12156862745098039, 0.4666666666666667, 0.7058823529411765)
219	37.73	125.569	(1.0, 0.7333333333333333, 0.47058823529411764)
220	307.716	90.305	(0.8901960784313725, 0.4666666666666667, 0.7607843137254902)
221	197.892	205.086	(1.0, 0.596078431372549, 0.5882352941176471)
222	59.126	210.401	(0.17254901960784313, 0.6274509803921569, 0.17254901960784313)
223	121.637	130.011	(0.6196078431372549, 0.8549019607843137, 0.8980392156862745)
224	258.856	159.536	(1.0, 0.4980392156862745, 0.054901960784313725)
225	136.074	121.732	(0.5803921568627451, 0.403921568627451, 0.7411764705882353)
226	272.269	147.449	(1.0, 0.4980392156862745, 0.054901960784313725)
227	186.558	216.509	(1.0, 0.596078431372549, 0.5882352941176471)
228	105.778	32.196	(0.8392156862745098, 0.15294117647058825, 0.1568627450980392)
229	125.681	227.308	(0.7803921568627451, 0.7803921568627451, 0.7803921568627451)
230	103.74	229.172	(0.7803921568627451, 0.7803921568627451, 0.7803921568627451)
231	29.358	124.165	(1.0, 0.7333333333333333, 0.47058823529411764)
232	158.502	53.117	(0.9686274509803922, 0.7137254901960784, 0.8235294117647058)
233	62.385	200.372	(0.5490196078431373, 0.33725490196078434, 0.29411764705882354)
234	120.017	43.741	(0.8392156862745098, 0.15294117647058825, 0.1568627450980392)
235	97.96	74.842	(0.7686274509803922, 0.611764705882353, 0.5803921568627451)
236	232.247	121.613	(0.09019607843137255, 0.7450980392156863, 0.8117647058823529)
237	79.131	179.389	(0.5490196078431373, 0.33725490196078434, 0.29411764705882354)
238	53.257	206.333	(0.17254901960784313, 0.6274509803921569, 0.17254901960784313)
239	116.845	217.764	(0.7803921568627451, 0.7803921568627451, 0.7803921568627451)
240	206.282	76.731	(0.12156862745098039, 0.4666666666666667, 0.7058823529411765)
241	210.876	87.563	(0.12156862745098039, 0.4666666666666667, 0.7058823529411765)
242	86.588	203.41	(0.5490196078431373, 0.33725490196078434, 0.29411764705882354)
243	323.038	109.835	(0.8588235294117647, 0.8588235294117647, 0.5529411764705883)
244	19.897	118.745	(1.0, 0.7333333333333333, 0.47058823529411764)
245	194.67	164.828	(0.596078431372549, 0.8745098039215686, 0.5411764705882353)
246	198.293	225.231	(1.0, 0.596078431372549, 0.5882352941176471)
247	28.164	115.159	(1.0, 0.7333333333333333, 0.47058823529411764)
248	96.324	142.909	(0.6196078431372549, 0.8549019607843137, 0.8980392156862745)
249	122.083	134.084	(0.6196078431372549, 0.8549019607843137, 0.8980392156862745)
250	62.763	193.761	(0.5490196078431373, 0.33725490196078434, 0.29411764705882354)
251	69.451	105.25	(0.7686274509803922, 0.611764705882353, 0.5803921568627451)
252	296.881	106.511	(0.8588235294117647, 0.8588235294117647, 0.5529411764705883)
253	101.163	224.148	(0.7803921568627451, 0.7803921568627451, 0.7803921568627451)
254	135.704	185.622	(0.7725490196078432, 0.6901960784313725, 0.8352941176470589)
255	201.874	17.331	(0.6823529411764706, 0.7803921568627451, 0.9098039215686274)
256	192.642	160.979	(0.596078431372549, 0.8745098039215686, 0.5411764705882353)
257	158.821	61.267	(0.9686274509803922, 0.7137254901960784, 0.8235294117647058)
258	282.448	95.176	(0.8901960784313725, 0.4666666666666667, 0.7607843137254902)
259	153.007	67.828	(0.9686274509803922, 0.7137254901960784, 0.8235294117647058)
260	141.694	158.919	(0.7725490196078432, 0.6901960784313725, 0.8352941176470589)
261	185.334	137.931	(0.596078431372549, 0.8745098039215686, 0.5411764705882353)
262	162.482	55.187	(0.9686274509803922, 0.7137254901960784, 0.8235294117647058)
263	138.839	101.937	(0.5803921568627451, 0.403921568627451, 0.7411764705882353)
264	193.181	15.189	(0.6823529411764706, 0.7803921568627451, 0.9098039215686274)
265	302.22	100.231	(0.8901960784313725, 0.4666666666666667, 0.7607843137254902)
266	125.914	39.908	(0.8392156862745098, 0.15294117647058825, 0.1568627450980392)
267	233.648	160.125	(0.7686274509803922, 0.611764705882353, 0.5803921568627451)
268	20.719	116.764	(1.0, 0.7333333333333333, 0.47058823529411764)
269	99.033	227.132	(0.7803921568627451, 0.7803921568627451, 0.7803921568627451)
270	114.058	158.54	(0.6196078431372549, 0.8549019607843137, 0.8980392156862745)
271	296.135	89.694	(0.8901960784313725, 0.4666666666666667, 0.7607843137254902)
272	238.128	109.587	(0.09019607843137255, 0.7450980392156863, 0.8117647058823529)
273	101.271	217.652	(0.7803921568627451, 0.7803921568627451, 0.7803921568627451)
274	81.541	103.185	(0.7686274509803922, 0.611764705882353, 0.5803921568627451)
275	156.768	110.02	(0.5803921568627451, 0.403921568627451, 0.7411764705882353)
276	69.779	206.969	(0.17254901960784313, 0.6274509803921569, 0.17254901960784313)
277	77.812	60.723	(0.7686274509803922, 0.611764705882353, 0.5803921568627451)
278	154.824	75.078	(0.9686274509803922, 0.7137254901960784, 0.8235294117647058)
279	97.901	33.35	(0.8392156862745098, 0.15294117647058825, 0.1568627450980392)
280	95.723	241.936	(0.7372549019607844, 0.7411764705882353, 0.13333333333333333)
281	130.317	180.061	(0.7725490196078432, 0.6901960784313725, 0.8352941176470589)
282	69.218	88.275	(0.7686274509803922, 0.611764705882353, 0.5803921568627451)
283	117.753	46.843	(0.8392156862745098, 0.15294117647058825, 0.1568627450980392)
284	315.736	100.668	(0.8901960784313725, 0.4666666666666667, 0.7607843137254902)
285	273.454	148.871	(1.0, 0.4980392156862745, 0.054901960784313725)
286	118.592	28.878	(0.8392156862745098, 0.15294117647058825, 0.1568627450980392)
287	102.226	246.782	(0.7372549019607844, 0.7411764705882353, 0.13333333333333333)
288	331.32	96.1	(0.8588235294117647, 0.8588235294117647, 0.5529411764705883)
289	157.988	108.029	(0.5803921568627451, 0.403921568627451, 0.7411764705882353)
290	206.137	24.619	(0.6823529411764706, 0.7803921568627451, 0.9098039215686274)
291	136.587	104.182	(0.5803921568627451, 0.403921568627451, 0.7411764705882353)
292	80.006	66.959	(0.7686274509803922, 0.611764705882353, 0.5803921568627451)
293	67.471	207.784	(0.17254901960784313, 0.6274509803921569, 0.17254901960784313)
294	40.8	124.5	(1.0, 0.7333333333333333, 0.47058823529411764)
295	58.545	192.169	(0.5490196078431373, 0.33725490196078434, 0.29411764705882354)
296	209.474	91.08	(0.12156862745098039, 0.4666666666666667, 0.7058823529411765)
297	326.148	110.866	(0.8588235294117647, 0.8588235294117647, 0.5529411764705883)
298	282.951	95.072	(0.8901960784313725, 0.4666666666666667, 0.7607843137254902)
299	187.86	22.403	(0.6823529411764706, 0.7803921568627451, 0.9098039215686274)
300	31.594	130.432	(1.0, 0.7333333333333333, 0.47058823529411764)
301	101.402	38.12	(0.8392156862745098, 0.15294117647058825, 0.1568627450980392)
302	101.705	258.437	(0.7372549019607844, 0.7411764705882353, 0.13333333333333333)
303	107.369	216.453	(0.7803921568627451, 0.7803921568627451, 0.7803921568627451)
304	114.844	224.5	(0.7803921568627451, 0.7803921568627451, 0.7803921568627451)
305	197.144	223.427	(1.0, 0.596078431372549, 0.5882352941176471)
306	326.349	102.505	(0.8588235294117647, 0.8588235294117647, 0.5529411764705883)
307	312.221	96.252	(0.8901960784313725, 0.4666666666666667, 0.7607843137254902)
308	76.183	204.199	(0.17254901960784313, 0.6274509803921569, 0.17254901960784313)
309	229.285	117.53	(0.09019607843137255, 0.7450980392156863, 0.8117647058823529)
310	99.627	255.561	(0.7372549019607844, 0.7411764705882353, 0.13333333333333333)
311	152.989	108.601	(0.5803921568627451, 0.403921568627451, 0.7411764705882353)
312	109.568	152.419	(0.6196078431372549, 0.8549019607843137, 0.8980392156862745)
313	75.005	88.378	(0.7686274509803922, 0.611764705882353, 0.5803921568627451)
314	93.877	236.434	(0.7372549019607844, 0.7411764705882353, 0.13333333333333333)
315	180.366	204.764	(1.0, 0.596078431372549, 0.5882352941176471)
316	263.388	157.911	(1.0, 0.4980392156862745, 0.054901960784313725)
317	138.4	105.684	(0.5803921568627451, 0.403921568627451, 0.7411764705882353)
318	82.694	99.66	(0.7686274509803922, 0.611764705882353, 0.5803921568627451)
319	315.041	96.393	(0.8901960784313725, 0.4666666666666667, 0.7607843137254902)
320	205.714	20.011	(0.6823529411764706, 0.7803921568627451, 0.9098039215686274)
321	230.562	122.286	(0.09019607843137255, 0.7450980392156863, 0.8117647058823529)
322	329.128	90.926	(0.8588235294117647, 0.8588235294117647, 0.5529411764705883)
323	192.353	211.45	(1.0, 0.596078431372549, 0.5882352941176471)
324	323.477	88.243	(0.8588235294117647, 0.8588235294117647, 0.5529411764705883)
325	255.885	157.933	(1.0, 0.4980392156862745, 0.054901960784313725)
326	109.65	218.261	(0.7803921568627451, 0.7803921568627451, 0.7803921568627451)
327	95.481	79.929	(0.7686274509803922, 0.611764705882353, 0.5803921568627451)
328	77.111	62.49	(0.7686274509803922, 0.611764705882353, 0.5803921568627451)
329	106.651	28.338	(0.8392156862745098, 0.15294117647058825, 0.1568627450980392)
330	199.473	208.929	(1.0, 0.596078431372549, 0.5882352941176471)
331	18.959	114.399	(1.0, 0.7333333333333333, 0.47058823529411764)
332	88.208	110.054	(0.7686274509803922, 0.611764705882353, 0.5803921568627451)
333	125.663	228.317	(0.7803921568627451, 0.7803921568627451, 0.7803921568627451)
334	320.877	86.416	(0.8588235294117647, 0.8588235294117647, 0.5529411764705883)
335	133.643	128.278	(0.5803921568627451, 0.403921568627451, 0.7411764705882353)
336	209.074	91.279	(0.12156862745098039, 0.4666666666666667, 0.7058823529411765)
337	155.84	56.583	(0.9686274509803922, 0.7137254901960784, 0.8235294117647058)
338	124.735	220.638	(0.7803921568627451, 0.7803921568627451, 0.7803921568627451)
339	98.106	216.847	(0.7803921568627451, 0.7803921568627451, 0.7803921568627451)
340	85.515	177.085	(0.5490196078431373, 0.33725490196078434, 0.29411764705882354)
341	212.974	28.023	(0.6823529411764706, 0.7803921568627451, 0.9098039215686274)
342	199.324	159.761	(0.596078431372549, 0.8745098039215686, 0.5411764705882353)
343	253.558	154.115	(1.0, 0.4980392156862745, 0.054901960784313725)
344	190.419	220.353	(1.0, 0.596078431372549, 0.5882352941176471)
345	215.079	134.697	(0.09019607843137255, 0.7450980392156863, 0.8117647058823529)
346	322.293	107.629	(0.8588235294117647, 0.8588235294117647, 0.5529411764705883)
347	104.597	153.386	(0.6196078431372549, 0.8549019607843137, 0.8980392156862745)
348	19.573	120.227	(1.0, 0.7333333333333333, 0.47058823529411764)
349	133.167	179.713	(0.7725490196078432, 0.6901960784313725, 0.8352941176470589)
350	25.892	157.515	(0.4980392156862745, 0.4980392156862745, 0.4980392156862745)
351	128.122	184.981	(0.7725490196078432, 0.6901960784313725, 0.8352941176470589)
352	214.156	25.217	(0.6823529411764706, 0.7803921568627451, 0.9098039215686274)
353	82.11	173.42	(0.5490196078431373, 0.33725490196078434, 0.29411764705882354)
354	77.537	177.867	(0.5490196078431373, 0.33725490196078434, 0.29411764705882354)
355	118.19	134.219	(0.6196078431372549, 0.8549019607843137, 0.8980392156862745)
356	135.226	101.334	(0.5803921568627451, 0.403921568627451, 0.7411764705882353)
357	159.497	56.541	(0.9686274509803922, 0.7137254901960784, 0.8235294117647058)
358	78.618	208.603	(0.5490196078431373, 0.33725490196078434, 0.29411764705882354)
359	131.761	129.081	(0.5803921568627451, 0.403921568627451, 0.7411764705882353)
360	93.958	255.836	(0.7372549019607844, 0.7411764705882353, 0.13333333333333333)
361	98.358	249.619	(0.7372549019607844, 0.7411764705882353, 0.13333333333333333)
362	212.17	21.837	(0.6823529411764706, 0.7803921568627451, 0.9098039215686274)
363	186.75	216.483	(1.0, 0.596078431372549, 0.5882352941176471)
364	105.274	212.019	(0.7803921568627451, 0.7803921568627451, 0.7803921568627451)
365	302.289	94.27	(0.8901960784313725, 0.4666666666666667, 0.7607843137254902)
366	90.077	100.31	(0.7686274509803922, 0.611764705882353, 0.5803921568627451)
367	265.349	157.147	(1.0, 0.4980392156862745, 0.054901960784313725)
368	90.189	99.067	(0.7686274509803922, 0.611764705882353, 0.5803921568627451)
369	129.386	187.712	(0.7725490196078432, 0.6901960784313725, 0.8352941176470589)
370	26.577	113.006	(1.0, 0.7333333333333333, 0.47058823529411764)
371	203.827	76.438	(0.12156862745098039, 0.4666666666666667, 0.7058823529411765)
372	22.5	119.412	(1.0, 0.7333333333333333, 0.47058823529411764)
373	95.173	102.227	(0.7686274509803922, 0.611764705882353, 0.5803921568627451)
374	95.047	140.051	(0.6196078431372549, 0.8549019607843137, 0.8980392156862745)
375	156.17	109.359	(0.5803921568627451, 0.403921568627451, 0.7411764705882353)
376	96.48	30.304	(0.8392156862745098, 0.15294117647058825, 0.1568627450980392)
377	69.809	101.186	(0.7686274509803922, 0.611764705882353, 0.5803921568627451)
378	138.654	146.075	(0.7725490196078432, 0.6901960784313725, 0.8352941176470589)
379	141.32	160.097	(0.7725490196078432, 0.6901960784313725, 0.8352941176470589)
380	199.688	92.961	(0.12156862745098039, 0.4666666666666667, 0.7058823529411765)
381	199.017	155.579	(0.596078431372549, 0.8745098039215686, 0.5411764705882353)
382	97.182	219.995	(0.7803921568627451, 0.7803921568627451, 0.7803921568627451)
383	116.573	156.343	(0.6196078431372549, 0.8549019607843137, 0.8980392156862745)
384	266.281	164.644	(1.0, 0.4980392156862745, 0.054901960784313725)
385	269.329	166.138	(1.0, 0.4980392156862745, 0.054901960784313725)
386	77.701	201.94	(0.17254901960784313, 0.6274509803921569, 0.17254901960784313)
387	102.159	26.903	(0.8392156862745098, 0.15294117647058825, 0.1568627450980392)
388	153.144	72.18	(0.9686274509803922, 0.7137254901960784, 0.8235294117647058)
389	129.229	116.64	(0.5803921568627451, 0.403921568627451, 0.7411764705882353)
390	112.268	229.382	(0.7803921568627451, 0.7803921568627451, 0.7803921568627451)
391	117.528	46.649	(0.8392156862745098, 0.15294117647058825, 0.1568627450980392)
392	78.38	68.886	(0.7686274509803922, 0.611764705882353, 0.5803921568627451)
393	67.629	100.397	(0.7686274509803922, 0.611764705882353, 0.5803921568627451)
394	195.702	207.897	(1.0, 0.596078431372549, 0.5882352941176471)
395	161.146	52.847	(0.9686274509803922, 0.7137254901960784, 0.8235294117647058)
396	140.968	160.795	(0.7725490196078432, 0.6901960784313725, 0.8352941176470589)
397	28.741	165.498	(0.4980392156862745, 0.4980392156862745, 0.4980392156862745)
398	81.823	105.107	(0.7686274509803922, 0.611764705882353, 0.5803921568627451)
399	234.985	163.695	(0.7686274509803922, 0.611764705882353, 0.5803921568627451)
400	112.647	244.183	(0.7372549019607844, 0.7411764705882353, 0.13333333333333333)
401	177.854	204.181	(1.0, 0.596078431372549, 0.5882352941176471)
402	89.214	64.313	(0.7686274509803922, 0.611764705882353, 0.5803921568627451)
403	186.871	156.154	(0.596078431372549, 0.8745098039215686, 0.5411764705882353)
404	67.877	191.33	(0.5490196078431373, 0.33725490196078434, 0.29411764705882354)
405	106.647	250.467	(0.7372549019607844, 0.7411764705882353, 0.13333333333333333)
406	84.525	205.672	(0.5490196078431373, 0.33725490196078434, 0.29411764705882354)
407	217.191	86.534	(0.12156862745098039, 0.4666666666666667, 0.7058823529411765)
408	125.596	182.138	(0.7725490196078432, 0.6901960784313725, 0.8352941176470589)
409	275.045	154.265	(1.0, 0.4980392156862745, 0.054901960784313725)
410	36.372	131.65	(1.0, 0.7333333333333333, 0.47058823529411764)
411	233.74	165.899	(0.7686274509803922, 0.611764705882353, 0.5803921568627451)
412	133.827	182.478	(0.7725490196078432, 0.6901960784313725, 0.8352941176470589)
413	21.032	164.248	(0.4980392156862745, 0.4980392156862745, 0.4980392156862745)
414	55.924	203.404	(0.17254901960784313, 0.6274509803921569, 0.17254901960784313)
415	53.464	199.379	(0.17254901960784313, 0.6274509803921569, 0.17254901960784313)
416	162.027	62.699	(0.9686274509803922, 0.7137254901960784, 0.8235294117647058)
417	106.62	149.785	(0.6196078431372549, 0.8549019607843137, 0.8980392156862745)
418	91.955	237.779	(0.7372549019607844, 0.7411764705882353, 0.13333333333333333)
419	134.337	178.753	(0.7725490196078432, 0.6901960784313725, 0.8352941176470589)
420	121.385	39.456	(0.8392156862745098, 0.15294117647058825, 0.1568627450980392)
421	113.922	31.452	(0.8392156862745098, 0.15294117647058825, 0.1568627450980392)
422	215.905	132.222	(0.09019607843137255, 0.7450980392156863, 0.8117647058823529)
423	211.016	26.464	(0.6823529411764706, 0.7803921568627451, 0.9098039215686274)
424	321.773	109.978	(0.8588235294117647, 0.8588235294117647, 0.5529411764705883)
425	174.498	198.71	(1.0, 0.596078431372549, 0.5882352941176471)
426	30.474	169.29	(0.4980392156862745, 0.4980392156862745, 0.4980392156862745)
427	200.824	76.579	(0.12156862745098039, 0.4666666666666667, 0.7058823529411765)
428	76.193	68.705	(0.7686274509803922, 0.611764705882353, 0.5803921568627451)
429	208.151	34.769	(0.6823529411764706, 0.7803921568627451, 0.9098039215686274)
430	186.73	136.664	(0.596078431372549, 0.8745098039215686, 0.5411764705882353)
431	60.788	192.127	(0.5490196078431373, 0.33725490196078434, 0.29411764705882354)
432	270.128	162.167	(1.0, 0.4980392156862745, 0.054901960784313725)
433	29.957	163.288	(0.4980392156862745, 0.4980392156862745, 0.4980392156862745)
434	81.969	208.905	(0.5490196078431373, 0.33725490196078434, 0.29411764705882354)
435	244.452	124.028	(0.09019607843137255, 0.7450980392156863, 0.8117647058823529)
436	32.689	154.344	(0.4980392156862745, 0.4980392156862745, 0.4980392156862745)
437	82.559	211.187	(0.5490196078431373, 0.33725490196078434, 0.29411764705882354)
438	94.596	77.765	(0.7686274509803922, 0.611764705882353, 0.5803921568627451)
439	28.205	160.119	(0.4980392156862745, 0.4980392156862745, 0.4980392156862745)
440	316.046	90.212	(0.8588235294117647, 0.8588235294117647, 0.5529411764705883)
441	96.95	79.112	(0.7686274509803922, 0.611764705882353, 0.5803921568627451)
442	199.756	87.266	(0.12156862745098039, 0.4666666666666667, 0.7058823529411765)
443	271.615	152.62	(1.0, 0.4980392156862745, 0.054901960784313725)
444	233.172	121.833	(0.09019607843137255, 0.7450980392156863, 0.8117647058823529)
445	197.021	163.514	(0.596078431372549, 0.8745098039215686, 0.5411764705882353)
446	151.386	67.994	(0.9686274509803922, 0.7137254901960784, 0.8235294117647058)
447	25.515	165.982	(0.4980392156862745, 0.4980392156862745, 0.4980392156862745)
448	327.754	94.667	(0.8588235294117647, 0.8588235294117647, 0.5529411764705883)
449	26.063	127.947	(1.0, 0.7333333333333333, 0.47058823529411764)
450	138.062	116.523	(0.5803921568627451, 0.403921568627451, 0.7411764705882353)
451	193.837	158.189	(0.596078431372549, 0.8745098039215686, 0.5411764705882353)
452	197.21	165.696	(0.596078431372549, 0.8745098039215686, 0.5411764705882353)
453	93.408	143.828	(0.6196078431372549, 0.8549019607843137, 0.8980392156862745)
454	318.194	89.286	(0.8588235294117647, 0.8588235294117647, 0.5529411764705883)
455	74.266	212.749	(0.17254901960784313, 0.6274509803921569, 0.17254901960784313)
456	32.481	122.078	(1.0, 0.7333333333333333, 0.47058823529411764)
457	304.927	100.565	(0.8901960784313725, 0.4666666666666667, 0.7607843137254902)
458	309.533	95.017	(0.8901960784313725, 0.4666666666666667, 0.7607843137254902)
459	150.476	106.067	(0.5803921568627451, 0.403921568627451, 0.7411764705882353)
460	156.507	54.092	(0.9686274509803922, 0.7137254901960784, 0.8235294117647058)
461	297.806	86.742	(0.8901960784313725, 0.4666666666666667, 0.7607843137254902)
462	215.334	92.157	(0.12156862745098039, 0.4666666666666667, 0.7058823529411765)
463	80.897	68.962	(0.7686274509803922, 0.611764705882353, 0.5803921568627451)
464	208.375	29.564	(0.6823529411764706, 0.7803921568627451, 0.9098039215686274)
465	74.378	85.509	(0.7686274509803922, 0.611764705882353, 0.5803921568627451)
466	136.271	148.691	(0.7725490196078432, 0.6901960784313725, 0.8352941176470589)
467	182.04	138.698	(0.596078431372549, 0.8745098039215686, 0.5411764705882353)
468	105.637	247.591	(0.7372549019607844, 0.7411764705882353, 0.13333333333333333)
469	200.85	155.907	(0.596078431372549, 0.8745098039215686, 0.5411764705882353)
470	147.448	71.085	(0.9686274509803922, 0.7137254901960784, 0.8235294117647058)
471	22.084	160.456	(0.4980392156862745, 0.4980392156862745, 0.4980392156862745)
472	194.77	226.445	(1.0, 0.596078431372549, 0.5882352941176471)
473	190.803	213.308	(1.0, 0.596078431372549, 0.5882352941176471)
474	115.773	29.612	(0.8392156862745098, 0.15294117647058825, 0.1568627450980392)
475	85.089	108.142	(0.7686274509803922, 0.611764705882353, 0.5803921568627451)
476	108.837	221.838	(0.7803921568627451, 0.7803921568627451, 0.7803921568627451)
477	33.434	164.226	(0.4980392156862745, 0.4980392156862745, 0.4980392156862745)
478	184.274	139.822	(0.596078431372549, 0.8745098039215686, 0.5411764705882353)
479	104.491	207.999	(0.5490196078431373, 0.33725490196078434, 0.29411764705882354)
480	217.623	82.191	(0.12156862745098039, 0.4666666666666667, 0.7058823529411765)
481	192.939	20.555	(0.6823529411764706, 0.7803921568627451, 0.9098039215686274)
482	128.277	123.956	(0.5803921568627451, 0.403921568627451, 0.7411764705882353)
483	71.599	203.205	(0.17254901960784313, 0.6274509803921569, 0.17254901960784313)
484	212.327	26.402	(0.6823529411764706, 0.7803921568627451, 0.9098039215686274)
485	139.023	149.519	(0.7725490196078432, 0.6901960784313725, 0.8352941176470589)
486	135.537	147.993	(0.7725490196078432, 0.6901960784313725, 0.8352941176470589)
487	60.934	214.374	(0.17254901960784313, 0.6274509803921569, 0.17254901960784313)
488	36.853	126.2	(1.0, 0.7333333333333333, 0.47058823529411764)
489	95.36	144.905	(0.6196078431372549, 0.8549019607843137, 0.8980392156862745)
490	72.347	180.035	(0.5490196078431373, 0.33725490196078434, 0.29411764705882354)
491	65.156	213.234	(0.17254901960784313, 0.6274509803921569, 0.17254901960784313)
492	82.421	174.1	(0.5490196078431373, 0.33725490196078434, 0.29411764705882354)
493	119.891	157.386	(0.6196078431372549, 0.8549019607843137, 0.8980392156862745)
494	294.939	106.985	(0.8588235294117647, 0.8588235294117647, 0.5529411764705883)
495	107.42	151.266	(0.6196078431372549, 0.8549019607843137, 0.8980392156862745)
496	78.776	182.692	(0.5490196078431373, 0.33725490196078434, 0.29411764705882354)
497	78.731	211.915	(0.17254901960784313, 0.6274509803921569, 0.17254901960784313)
498	127.237	121.427	(0.5803921568627451, 0.403921568627451, 0.7411764705882353)
499	143.519	157.759	(0.7725490196078432, 0.6901960784313725, 0.8352941176470589)
500	94.038	100.791	(0.7686274509803922, 0.611764705882353, 0.5803921568627451)
501	60.017	188.324	(0.5490196078431373, 0.33725490196078434, 0.29411764705882354)
502	275.024	161.411	(1.0, 0.4980392156862745, 0.054901960784313725)
503	294.459	100.091	(0.8901960784313725, 0.4666666666666667, 0.7607843137254902)
