# Supplementary material for: CLOOME: contrastive learning unlocks bioimaging databases for queries with chemical structures
Source: Nat Commun. 2023 Nov 13;14:7339. doi: 10.1038/s41467-023-42328-w (PMC10643690; doi:10.1038/s41467-023-42328-w)
Supplement: Supplementary file 4 — Source Data [file 41467_2023_42328_MOESM4_ESM.zip › Source_Data/fig_5B.xlsx]

## Sheet: fig_5B
	x	y	RGB color
0	153.749	219.75	(0.8901960784313725, 0.4666666666666667, 0.7607843137254902)
1	151.534	247.456	(0.9686274509803922, 0.7137254901960784, 0.8235294117647058)
2	147.79	49.838	(0.7372549019607844, 0.7411764705882353, 0.13333333333333333)
3	269.954	129.009	(0.9686274509803922, 0.7137254901960784, 0.8235294117647058)
4	143.792	51.168	(0.17254901960784313, 0.6274509803921569, 0.17254901960784313)
5	79.162	182.687	(0.8588235294117647, 0.8588235294117647, 0.5529411764705883)
6	283.754	69.618	(0.6196078431372549, 0.8549019607843137, 0.8980392156862745)
7	61.995	222.272	(0.6823529411764706, 0.7803921568627451, 0.9098039215686274)
8	182.749	204.414	(1.0, 0.596078431372549, 0.5882352941176471)
9	90.528	171.415	(0.6196078431372549, 0.8549019607843137, 0.8980392156862745)
10	164.332	123.418	(0.8901960784313725, 0.4666666666666667, 0.7607843137254902)
11	219.843	120.723	(0.7725490196078432, 0.6901960784313725, 0.8352941176470589)
12	173.123	128.46	(0.8588235294117647, 0.8588235294117647, 0.5529411764705883)
13	169.168	166.95	(0.12156862745098039, 0.4666666666666667, 0.7058823529411765)
14	140.14	253.507	(0.7686274509803922, 0.611764705882353, 0.5803921568627451)
15	297.49	107.718	(0.09019607843137255, 0.7450980392156863, 0.8117647058823529)
16	161.9	125.906	(0.8901960784313725, 0.4666666666666667, 0.7607843137254902)
17	98.006	208.078	(0.9686274509803922, 0.7137254901960784, 0.8235294117647058)
18	172.747	188.599	(0.6196078431372549, 0.8549019607843137, 0.8980392156862745)
19	130.182	201.726	(0.596078431372549, 0.8745098039215686, 0.5411764705882353)
20	116.388	193.526	(0.5490196078431373, 0.33725490196078434, 0.29411764705882354)
21	169.465	140.301	(0.5490196078431373, 0.33725490196078434, 0.29411764705882354)
22	244.248	100.42	(0.09019607843137255, 0.7450980392156863, 0.8117647058823529)
23	151.27	255.876	(0.7686274509803922, 0.611764705882353, 0.5803921568627451)
24	327.637	82.175	(0.6196078431372549, 0.8549019607843137, 0.8980392156862745)
25	165.619	130.951	(0.8588235294117647, 0.8588235294117647, 0.5529411764705883)
26	162.972	214.072	(0.09019607843137255, 0.7450980392156863, 0.8117647058823529)
27	295.648	93.595	(0.7372549019607844, 0.7411764705882353, 0.13333333333333333)
28	178.307	114.196	(0.17254901960784313, 0.6274509803921569, 0.17254901960784313)
29	146.935	236.876	(0.09019607843137255, 0.7450980392156863, 0.8117647058823529)
30	170.919	187.264	(1.0, 0.596078431372549, 0.5882352941176471)
31	164.749	48.854	(0.4980392156862745, 0.4980392156862745, 0.4980392156862745)
32	224.955	181.13	(0.6196078431372549, 0.8549019607843137, 0.8980392156862745)
33	280.594	172.034	(1.0, 0.4980392156862745, 0.054901960784313725)
34	160.539	77.765	(0.7372549019607844, 0.7411764705882353, 0.13333333333333333)
35	36.165	242.736	(0.09019607843137255, 0.7450980392156863, 0.8117647058823529)
36	166.601	158.104	(0.8392156862745098, 0.15294117647058825, 0.1568627450980392)
37	253.771	137.166	(0.5803921568627451, 0.403921568627451, 0.7411764705882353)
38	271.882	42.153	(1.0, 0.4980392156862745, 0.054901960784313725)
39	201.39	193.396	(0.17254901960784313, 0.6274509803921569, 0.17254901960784313)
40	130.718	243.587	(0.7686274509803922, 0.611764705882353, 0.5803921568627451)
41	161.165	200.553	(0.596078431372549, 0.8745098039215686, 0.5411764705882353)
42	145.391	157.266	(0.8588235294117647, 0.8588235294117647, 0.5529411764705883)
43	147.425	221.638	(0.6823529411764706, 0.7803921568627451, 0.9098039215686274)
44	210.008	127.488	(0.596078431372549, 0.8745098039215686, 0.5411764705882353)
45	206.571	218.674	(0.7686274509803922, 0.611764705882353, 0.5803921568627451)
46	259.47	61.974	(0.7803921568627451, 0.7803921568627451, 0.7803921568627451)
47	76.978	135.872	(0.8901960784313725, 0.4666666666666667, 0.7607843137254902)
48	138.358	85.656	(1.0, 0.7333333333333333, 0.47058823529411764)
49	153.563	242.331	(0.09019607843137255, 0.7450980392156863, 0.8117647058823529)
50	281.23	55.965	(1.0, 0.4980392156862745, 0.054901960784313725)
51	111.407	162.691	(0.8392156862745098, 0.15294117647058825, 0.1568627450980392)
52	47.091	217.953	(0.12156862745098039, 0.4666666666666667, 0.7058823529411765)
53	68.88	222.08	(0.8392156862745098, 0.15294117647058825, 0.1568627450980392)
54	166.525	53.358	(0.7372549019607844, 0.7411764705882353, 0.13333333333333333)
55	48.802	229.045	(0.8392156862745098, 0.15294117647058825, 0.1568627450980392)
56	293.746	29.016	(0.4980392156862745, 0.4980392156862745, 0.4980392156862745)
57	309.255	82.762	(0.17254901960784313, 0.6274509803921569, 0.17254901960784313)
58	91.882	162.004	(0.12156862745098039, 0.4666666666666667, 0.7058823529411765)
59	284.245	112.92	(0.4980392156862745, 0.4980392156862745, 0.4980392156862745)
60	50.672	197.96	(0.6823529411764706, 0.7803921568627451, 0.9098039215686274)
61	138.776	182.067	(0.596078431372549, 0.8745098039215686, 0.5411764705882353)
62	281.063	24.489	(1.0, 0.596078431372549, 0.5882352941176471)
63	309.467	31.874	(0.4980392156862745, 0.4980392156862745, 0.4980392156862745)
64	294.862	28.162	(0.4980392156862745, 0.4980392156862745, 0.4980392156862745)
65	111.879	169.429	(0.6823529411764706, 0.7803921568627451, 0.9098039215686274)
66	128.126	126.971	(0.09019607843137255, 0.7450980392156863, 0.8117647058823529)
67	210.587	106.656	(0.4980392156862745, 0.4980392156862745, 0.4980392156862745)
68	170.265	109.384	(0.4980392156862745, 0.4980392156862745, 0.4980392156862745)
69	275.187	75.847	(0.6196078431372549, 0.8549019607843137, 0.8980392156862745)
70	210.477	225.011	(0.8901960784313725, 0.4666666666666667, 0.7607843137254902)
71	167.197	145.246	(0.7686274509803922, 0.611764705882353, 0.5803921568627451)
72	104.099	132.565	(0.6823529411764706, 0.7803921568627451, 0.9098039215686274)
73	82.485	175.7	(0.09019607843137255, 0.7450980392156863, 0.8117647058823529)
74	160.654	46.956	(1.0, 0.7333333333333333, 0.47058823529411764)
75	229.879	177.22	(0.7803921568627451, 0.7803921568627451, 0.7803921568627451)
76	269.162	65.593	(0.8901960784313725, 0.4666666666666667, 0.7607843137254902)
77	147.513	143.747	(0.8588235294117647, 0.8588235294117647, 0.5529411764705883)
78	191.402	139.726	(0.5490196078431373, 0.33725490196078434, 0.29411764705882354)
79	72.42	179.938	(0.7725490196078432, 0.6901960784313725, 0.8352941176470589)
80	157.303	162.064	(0.09019607843137255, 0.7450980392156863, 0.8117647058823529)
81	271.417	108.318	(0.7725490196078432, 0.6901960784313725, 0.8352941176470589)
82	290.588	22.693	(0.5803921568627451, 0.403921568627451, 0.7411764705882353)
83	294.748	69.416	(0.09019607843137255, 0.7450980392156863, 0.8117647058823529)
84	304.245	99.919	(0.09019607843137255, 0.7450980392156863, 0.8117647058823529)
85	176.901	253.554	(0.7686274509803922, 0.611764705882353, 0.5803921568627451)
86	109.704	195.958	(0.4980392156862745, 0.4980392156862745, 0.4980392156862745)
87	167.925	166.004	(0.5803921568627451, 0.403921568627451, 0.7411764705882353)
88	160.406	155.141	(0.5803921568627451, 0.403921568627451, 0.7411764705882353)
89	307.49	76.933	(0.6196078431372549, 0.8549019607843137, 0.8980392156862745)
90	87.353	120.214	(1.0, 0.596078431372549, 0.5882352941176471)
91	308.175	89.644	(0.7803921568627451, 0.7803921568627451, 0.7803921568627451)
92	159.224	111.683	(1.0, 0.7333333333333333, 0.47058823529411764)
93	149.686	242.526	(0.8392156862745098, 0.15294117647058825, 0.1568627450980392)
94	87.601	115.271	(1.0, 0.596078431372549, 0.5882352941176471)
95	230.976	96.945	(0.4980392156862745, 0.4980392156862745, 0.4980392156862745)
96	245.721	51.141	(0.12156862745098039, 0.4666666666666667, 0.7058823529411765)
97	193.078	59.057	(1.0, 0.7333333333333333, 0.47058823529411764)
98	222.541	200.33	(0.7686274509803922, 0.611764705882353, 0.5803921568627451)
99	131.993	198.035	(0.596078431372549, 0.8745098039215686, 0.5411764705882353)
100	89.522	128.137	(0.9686274509803922, 0.7137254901960784, 0.8235294117647058)
101	181.5	207.121	(1.0, 0.7333333333333333, 0.47058823529411764)
102	138.477	56.821	(0.17254901960784313, 0.6274509803921569, 0.17254901960784313)
103	115.657	126.847	(0.8392156862745098, 0.15294117647058825, 0.1568627450980392)
104	178.418	71.617	(0.7372549019607844, 0.7411764705882353, 0.13333333333333333)
105	96.837	160.76	(0.12156862745098039, 0.4666666666666667, 0.7058823529411765)
106	83.202	124.851	(0.09019607843137255, 0.7450980392156863, 0.8117647058823529)
107	187.566	170.418	(0.7725490196078432, 0.6901960784313725, 0.8352941176470589)
108	155.471	230.873	(0.12156862745098039, 0.4666666666666667, 0.7058823529411765)
109	331.32	86.717	(0.17254901960784313, 0.6274509803921569, 0.17254901960784313)
110	71.599	210.572	(0.09019607843137255, 0.7450980392156863, 0.8117647058823529)
111	31.411	230.944	(0.6823529411764706, 0.7803921568627451, 0.9098039215686274)
112	162.013	228.118	(0.7686274509803922, 0.611764705882353, 0.5803921568627451)
113	177.902	252.474	(0.6823529411764706, 0.7803921568627451, 0.9098039215686274)
114	280.981	65.151	(0.5803921568627451, 0.403921568627451, 0.7411764705882353)
115	178.273	233.058	(0.7686274509803922, 0.611764705882353, 0.5803921568627451)
116	286.547	174.286	(1.0, 0.4980392156862745, 0.054901960784313725)
117	85.441	194.738	(0.7725490196078432, 0.6901960784313725, 0.8352941176470589)
118	192.684	202.183	(0.9686274509803922, 0.7137254901960784, 0.8235294117647058)
119	272.994	65.351	(1.0, 0.596078431372549, 0.5882352941176471)
120	328.46	62.862	(0.12156862745098039, 0.4666666666666667, 0.7058823529411765)
121	200.61	106.586	(0.7803921568627451, 0.7803921568627451, 0.7803921568627451)
122	41.036	191.92	(0.6823529411764706, 0.7803921568627451, 0.9098039215686274)
123	170.799	224.707	(0.09019607843137255, 0.7450980392156863, 0.8117647058823529)
124	271.022	111.313	(0.6196078431372549, 0.8549019607843137, 0.8980392156862745)
125	179.945	78.953	(0.7372549019607844, 0.7411764705882353, 0.13333333333333333)
126	52.78	225.924	(0.6823529411764706, 0.7803921568627451, 0.9098039215686274)
127	112.857	214.282	(0.12156862745098039, 0.4666666666666667, 0.7058823529411765)
128	144.284	56.738	(0.7372549019607844, 0.7411764705882353, 0.13333333333333333)
129	215.745	73.619	(0.7372549019607844, 0.7411764705882353, 0.13333333333333333)
130	106.583	209.831	(0.8588235294117647, 0.8588235294117647, 0.5529411764705883)
131	272.881	49.244	(0.7803921568627451, 0.7803921568627451, 0.7803921568627451)
132	63.677	234.098	(0.8392156862745098, 0.15294117647058825, 0.1568627450980392)
133	268.605	54.684	(0.8588235294117647, 0.8588235294117647, 0.5529411764705883)
134	289.464	64.415	(0.5803921568627451, 0.403921568627451, 0.7411764705882353)
135	188.654	217.165	(0.4980392156862745, 0.4980392156862745, 0.4980392156862745)
136	154.739	207.069	(0.9686274509803922, 0.7137254901960784, 0.8235294117647058)
137	144.828	151.007	(0.8901960784313725, 0.4666666666666667, 0.7607843137254902)
138	326.034	31.798	(0.7725490196078432, 0.6901960784313725, 0.8352941176470589)
139	262.423	32.585	(0.7725490196078432, 0.6901960784313725, 0.8352941176470589)
140	327.212	94.889	(0.7686274509803922, 0.611764705882353, 0.5803921568627451)
141	313.627	21.267	(0.7372549019607844, 0.7411764705882353, 0.13333333333333333)
142	121.627	151.606	(0.5803921568627451, 0.403921568627451, 0.7411764705882353)
143	172.895	207.371	(0.6196078431372549, 0.8549019607843137, 0.8980392156862745)
144	69.184	193.177	(0.12156862745098039, 0.4666666666666667, 0.7058823529411765)
145	281.221	177.811	(1.0, 0.4980392156862745, 0.054901960784313725)
146	76.191	185.551	(0.8588235294117647, 0.8588235294117647, 0.5529411764705883)
147	218.843	184.182	(0.7686274509803922, 0.611764705882353, 0.5803921568627451)
148	297.146	49.353	(0.9686274509803922, 0.7137254901960784, 0.8235294117647058)
149	325.846	31.824	(0.8588235294117647, 0.8588235294117647, 0.5529411764705883)
150	136.031	188.394	(0.596078431372549, 0.8745098039215686, 0.5411764705882353)
151	254.427	112.994	(1.0, 0.7333333333333333, 0.47058823529411764)
152	154.996	153.759	(0.9686274509803922, 0.7137254901960784, 0.8235294117647058)
153	164.188	133.704	(0.8901960784313725, 0.4666666666666667, 0.7607843137254902)
154	141.777	62.336	(0.7803921568627451, 0.7803921568627451, 0.7803921568627451)
155	287.963	170.925	(1.0, 0.4980392156862745, 0.054901960784313725)
156	214.253	204.09	(0.7686274509803922, 0.611764705882353, 0.5803921568627451)
157	219.322	84.624	(0.9686274509803922, 0.7137254901960784, 0.8235294117647058)
158	60.209	192.765	(1.0, 0.596078431372549, 0.5882352941176471)
159	148.011	44.948	(0.7372549019607844, 0.7411764705882353, 0.13333333333333333)
160	164.316	159.855	(0.8392156862745098, 0.15294117647058825, 0.1568627450980392)
161	158.994	258.437	(0.7686274509803922, 0.611764705882353, 0.5803921568627451)
162	219.27	87.779	(1.0, 0.7333333333333333, 0.47058823529411764)
163	226.73	36.573	(0.8392156862745098, 0.15294117647058825, 0.1568627450980392)
164	147.763	119.981	(1.0, 0.596078431372549, 0.5882352941176471)
165	305.462	81.294	(0.17254901960784313, 0.6274509803921569, 0.17254901960784313)
166	155.763	234.934	(0.09019607843137255, 0.7450980392156863, 0.8117647058823529)
167	289.074	77.882	(0.17254901960784313, 0.6274509803921569, 0.17254901960784313)
168	126.4	210.338	(0.596078431372549, 0.8745098039215686, 0.5411764705882353)
169	198.816	212.37	(0.6196078431372549, 0.8549019607843137, 0.8980392156862745)
170	140.391	66.419	(0.4980392156862745, 0.4980392156862745, 0.4980392156862745)
171	214.637	179.056	(0.596078431372549, 0.8745098039215686, 0.5411764705882353)
172	209.01	78.727	(0.5803921568627451, 0.403921568627451, 0.7411764705882353)
173	289.745	34.153	(0.7803921568627451, 0.7803921568627451, 0.7803921568627451)
174	88.625	110.941	(1.0, 0.4980392156862745, 0.054901960784313725)
175	279.414	48.558	(1.0, 0.596078431372549, 0.5882352941176471)
176	190.566	91.462	(0.5490196078431373, 0.33725490196078434, 0.29411764705882354)
177	30.858	236.615	(0.7686274509803922, 0.611764705882353, 0.5803921568627451)
178	251.858	127.098	(0.9686274509803922, 0.7137254901960784, 0.8235294117647058)
179	293.182	96.96	(0.7372549019607844, 0.7411764705882353, 0.13333333333333333)
180	226.136	36.036	(0.7686274509803922, 0.611764705882353, 0.5803921568627451)
181	41.797	216.477	(0.7686274509803922, 0.611764705882353, 0.5803921568627451)
182	130.632	191.398	(0.596078431372549, 0.8745098039215686, 0.5411764705882353)
183	116.667	185.101	(0.7372549019607844, 0.7411764705882353, 0.13333333333333333)
184	242.933	175.408	(0.8901960784313725, 0.4666666666666667, 0.7607843137254902)
185	168.071	44.257	(1.0, 0.596078431372549, 0.5882352941176471)
186	130.036	118.394	(1.0, 0.4980392156862745, 0.054901960784313725)
187	142.227	97.202	(0.7372549019607844, 0.7411764705882353, 0.13333333333333333)
188	149.164	148.666	(0.8901960784313725, 0.4666666666666667, 0.7607843137254902)
189	246.683	122.418	(0.4980392156862745, 0.4980392156862745, 0.4980392156862745)
190	261.492	69.848	(1.0, 0.7333333333333333, 0.47058823529411764)
191	159.309	101.892	(0.4980392156862745, 0.4980392156862745, 0.4980392156862745)
192	152.415	258.055	(0.7686274509803922, 0.611764705882353, 0.5803921568627451)
193	110.376	141.319	(0.7725490196078432, 0.6901960784313725, 0.8352941176470589)
194	160.215	71.552	(0.17254901960784313, 0.6274509803921569, 0.17254901960784313)
195	158.615	191.943	(0.596078431372549, 0.8745098039215686, 0.5411764705882353)
196	195.18	88.995	(1.0, 0.7333333333333333, 0.47058823529411764)
197	268.383	26.47	(0.8588235294117647, 0.8588235294117647, 0.5529411764705883)
198	106.382	136.447	(0.7686274509803922, 0.611764705882353, 0.5803921568627451)
199	37.26	229.736	(0.7686274509803922, 0.611764705882353, 0.5803921568627451)
200	114.99	183.916	(0.9686274509803922, 0.7137254901960784, 0.8235294117647058)
201	69.22	193.623	(0.12156862745098039, 0.4666666666666667, 0.7058823529411765)
202	190.174	236.811	(0.12156862745098039, 0.4666666666666667, 0.7058823529411765)
203	143.992	190.798	(0.596078431372549, 0.8745098039215686, 0.5411764705882353)
204	302.25	51.772	(1.0, 0.4980392156862745, 0.054901960784313725)
205	152.235	222.599	(0.8901960784313725, 0.4666666666666667, 0.7607843137254902)
206	156.866	77.101	(0.17254901960784313, 0.6274509803921569, 0.17254901960784313)
207	43.958	189.195	(0.12156862745098039, 0.4666666666666667, 0.7058823529411765)
208	190.913	114.549	(0.09019607843137255, 0.7450980392156863, 0.8117647058823529)
209	318.887	88.329	(1.0, 0.4980392156862745, 0.054901960784313725)
210	216.688	107.753	(0.5490196078431373, 0.33725490196078434, 0.29411764705882354)
211	18.918	234.296	(0.6823529411764706, 0.7803921568627451, 0.9098039215686274)
212	177.873	102.426	(0.7803921568627451, 0.7803921568627451, 0.7803921568627451)
213	60.922	204.65	(0.8392156862745098, 0.15294117647058825, 0.1568627450980392)
214	116.345	142.832	(1.0, 0.4980392156862745, 0.054901960784313725)
215	152.7	83.933	(0.4980392156862745, 0.4980392156862745, 0.4980392156862745)
216	33.875	209.342	(0.6823529411764706, 0.7803921568627451, 0.9098039215686274)
217	212.194	97.33	(0.17254901960784313, 0.6274509803921569, 0.17254901960784313)
218	319.696	80.824	(0.12156862745098039, 0.4666666666666667, 0.7058823529411765)
219	172.039	124.295	(1.0, 0.7333333333333333, 0.47058823529411764)
220	311.533	46.037	(0.8901960784313725, 0.4666666666666667, 0.7607843137254902)
221	137.19	245.405	(1.0, 0.596078431372549, 0.5882352941176471)
222	146.691	93.724	(0.17254901960784313, 0.6274509803921569, 0.17254901960784313)
223	313.305	69.494	(0.6196078431372549, 0.8549019607843137, 0.8980392156862745)
224	107.895	129.777	(1.0, 0.4980392156862745, 0.054901960784313725)
225	88.995	186.294	(0.5803921568627451, 0.403921568627451, 0.7411764705882353)
226	93.144	122.049	(1.0, 0.4980392156862745, 0.054901960784313725)
227	149.699	138.518	(1.0, 0.596078431372549, 0.5882352941176471)
228	238.852	122.646	(0.8392156862745098, 0.15294117647058825, 0.1568627450980392)
229	192.632	87.578	(0.7803921568627451, 0.7803921568627451, 0.7803921568627451)
230	188.762	195.261	(0.7803921568627451, 0.7803921568627451, 0.7803921568627451)
231	239.678	87.17	(1.0, 0.7333333333333333, 0.47058823529411764)
232	92.4	190.568	(0.9686274509803922, 0.7137254901960784, 0.8235294117647058)
233	311.728	89.522	(0.5490196078431373, 0.33725490196078434, 0.29411764705882354)
234	90.546	117.205	(0.8392156862745098, 0.15294117647058825, 0.1568627450980392)
235	29.659	223.81	(0.7686274509803922, 0.611764705882353, 0.5803921568627451)
236	93.258	157.626	(0.09019607843137255, 0.7450980392156863, 0.8117647058823529)
237	224.493	109.504	(0.5490196078431373, 0.33725490196078434, 0.29411764705882354)
238	222.408	175.696	(0.17254901960784313, 0.6274509803921569, 0.17254901960784313)
239	184.224	196.217	(0.7803921568627451, 0.7803921568627451, 0.7803921568627451)
240	45.115	208.806	(0.12156862745098039, 0.4666666666666667, 0.7058823529411765)
241	75.22	177.078	(0.12156862745098039, 0.4666666666666667, 0.7058823529411765)
242	226.32	118.989	(0.5490196078431373, 0.33725490196078434, 0.29411764705882354)
243	230.055	182.557	(0.8588235294117647, 0.8588235294117647, 0.5529411764705883)
244	217.44	78.734	(1.0, 0.7333333333333333, 0.47058823529411764)
245	125.949	193.568	(0.596078431372549, 0.8745098039215686, 0.5411764705882353)
246	267.817	28.869	(1.0, 0.596078431372549, 0.5882352941176471)
247	224.103	115.325	(1.0, 0.7333333333333333, 0.47058823529411764)
248	196.64	153.128	(0.6196078431372549, 0.8549019607843137, 0.8980392156862745)
249	296.239	72.261	(0.6196078431372549, 0.8549019607843137, 0.8980392156862745)
250	152.943	71.226	(0.5490196078431373, 0.33725490196078434, 0.29411764705882354)
251	237.723	190.363	(0.7686274509803922, 0.611764705882353, 0.5803921568627451)
252	95.015	127.841	(0.8588235294117647, 0.8588235294117647, 0.5529411764705883)
253	299.77	64.555	(0.7803921568627451, 0.7803921568627451, 0.7803921568627451)
254	144.305	163.045	(0.7725490196078432, 0.6901960784313725, 0.8352941176470589)
255	27.383	231.692	(0.6823529411764706, 0.7803921568627451, 0.9098039215686274)
256	253.422	96.467	(0.596078431372549, 0.8745098039215686, 0.5411764705882353)
257	285.99	26.966	(0.9686274509803922, 0.7137254901960784, 0.8235294117647058)
258	322.611	82.678	(0.8901960784313725, 0.4666666666666667, 0.7607843137254902)
259	187.682	170.619	(0.9686274509803922, 0.7137254901960784, 0.8235294117647058)
260	105.244	168.14	(0.7725490196078432, 0.6901960784313725, 0.8352941176470589)
261	163.077	208.91	(0.596078431372549, 0.8745098039215686, 0.5411764705882353)
262	111.363	190.75	(0.9686274509803922, 0.7137254901960784, 0.8235294117647058)
263	241.394	140.623	(0.5803921568627451, 0.403921568627451, 0.7411764705882353)
264	32.836	219.773	(0.6823529411764706, 0.7803921568627451, 0.9098039215686274)
265	78.53	136.531	(0.8901960784313725, 0.4666666666666667, 0.7607843137254902)
266	54.959	189.927	(0.8392156862745098, 0.15294117647058825, 0.1568627450980392)
267	311.228	97.731	(0.7686274509803922, 0.611764705882353, 0.5803921568627451)
268	148.253	42.357	(1.0, 0.7333333333333333, 0.47058823529411764)
269	230.965	92.977	(0.7803921568627451, 0.7803921568627451, 0.7803921568627451)
270	73.285	204.015	(0.6196078431372549, 0.8549019607843137, 0.8980392156862745)
271	278.596	18.081	(0.8901960784313725, 0.4666666666666667, 0.7607843137254902)
272	152.229	207.074	(0.09019607843137255, 0.7450980392156863, 0.8117647058823529)
273	169.62	147.24	(0.7803921568627451, 0.7803921568627451, 0.7803921568627451)
274	235.968	199.939	(0.7686274509803922, 0.611764705882353, 0.5803921568627451)
275	225.443	152.698	(0.5803921568627451, 0.403921568627451, 0.7411764705882353)
276	193.684	193.537	(0.17254901960784313, 0.6274509803921569, 0.17254901960784313)
277	50.302	218.58	(0.7686274509803922, 0.611764705882353, 0.5803921568627451)
278	322.414	96.722	(0.9686274509803922, 0.7137254901960784, 0.8235294117647058)
279	83.55	179.774	(0.8392156862745098, 0.15294117647058825, 0.1568627450980392)
280	219.182	98.562	(0.7372549019607844, 0.7411764705882353, 0.13333333333333333)
281	97.739	186.173	(0.7725490196078432, 0.6901960784313725, 0.8352941176470589)
282	224.289	202.888	(0.7686274509803922, 0.611764705882353, 0.5803921568627451)
283	165.345	227.788	(0.8392156862745098, 0.15294117647058825, 0.1568627450980392)
284	237.967	185.119	(0.8901960784313725, 0.4666666666666667, 0.7607843137254902)
285	188.079	232.82	(1.0, 0.4980392156862745, 0.054901960784313725)
286	74.874	213.955	(0.8392156862745098, 0.15294117647058825, 0.1568627450980392)
287	188.908	85.332	(0.7372549019607844, 0.7411764705882353, 0.13333333333333333)
288	180.389	124.571	(0.8588235294117647, 0.8588235294117647, 0.5529411764705883)
289	77.815	193.947	(0.5803921568627451, 0.403921568627451, 0.7411764705882353)
290	30.383	208.815	(0.6823529411764706, 0.7803921568627451, 0.9098039215686274)
291	248.432	141.404	(0.5803921568627451, 0.403921568627451, 0.7411764705882353)
292	35.478	225.484	(0.7686274509803922, 0.611764705882353, 0.5803921568627451)
293	164.29	79.142	(0.17254901960784313, 0.6274509803921569, 0.17254901960784313)
294	244.346	82.869	(1.0, 0.7333333333333333, 0.47058823529411764)
295	193.809	135.646	(0.5490196078431373, 0.33725490196078434, 0.29411764705882354)
296	86.137	169.799	(0.12156862745098039, 0.4666666666666667, 0.7058823529411765)
297	79.669	198.774	(0.8588235294117647, 0.8588235294117647, 0.5529411764705883)
298	170.389	214.567	(0.8901960784313725, 0.4666666666666667, 0.7607843137254902)
299	145.635	235.373	(0.6823529411764706, 0.7803921568627451, 0.9098039215686274)
300	279.361	44.505	(1.0, 0.7333333333333333, 0.47058823529411764)
301	35.645	237.596	(0.8392156862745098, 0.15294117647058825, 0.1568627450980392)
302	172.141	76.203	(0.7372549019607844, 0.7411764705882353, 0.13333333333333333)
303	93.345	215.291	(0.7803921568627451, 0.7803921568627451, 0.7803921568627451)
304	99.356	216.911	(0.7803921568627451, 0.7803921568627451, 0.7803921568627451)
305	140.517	126.496	(1.0, 0.596078431372549, 0.5882352941176471)
306	148.366	155.578	(0.8588235294117647, 0.8588235294117647, 0.5529411764705883)
307	95.449	223.401	(0.8901960784313725, 0.4666666666666667, 0.7607843137254902)
308	205.403	115.513	(0.17254901960784313, 0.6274509803921569, 0.17254901960784313)
309	202.961	159.409	(0.09019607843137255, 0.7450980392156863, 0.8117647058823529)
310	148.685	82.385	(0.7372549019607844, 0.7411764705882353, 0.13333333333333333)
311	227.837	109.965	(0.5803921568627451, 0.403921568627451, 0.7411764705882353)
312	79.238	187.996	(0.6196078431372549, 0.8549019607843137, 0.8980392156862745)
313	236.063	29.34	(0.7686274509803922, 0.611764705882353, 0.5803921568627451)
314	187.8	144.688	(0.7372549019607844, 0.7411764705882353, 0.13333333333333333)
315	156.87	126.115	(1.0, 0.596078431372549, 0.5882352941176471)
316	276.457	21.128	(1.0, 0.4980392156862745, 0.054901960784313725)
317	242.74	49.297	(0.5803921568627451, 0.403921568627451, 0.7411764705882353)
318	218.105	196.109	(0.7686274509803922, 0.611764705882353, 0.5803921568627451)
319	276.919	84.32	(0.8901960784313725, 0.4666666666666667, 0.7607843137254902)
320	52.718	235.107	(0.6823529411764706, 0.7803921568627451, 0.9098039215686274)
321	81.083	128.836	(0.09019607843137255, 0.7450980392156863, 0.8117647058823529)
322	276.772	51.964	(0.8588235294117647, 0.8588235294117647, 0.5529411764705883)
323	118.886	145.999	(1.0, 0.596078431372549, 0.5882352941176471)
324	82.814	117.71	(0.8588235294117647, 0.8588235294117647, 0.5529411764705883)
325	275.053	164.869	(1.0, 0.4980392156862745, 0.054901960784313725)
326	176.441	109.008	(0.7803921568627451, 0.7803921568627451, 0.7803921568627451)
327	52.955	198.031	(0.7686274509803922, 0.611764705882353, 0.5803921568627451)
328	117.571	122.187	(0.7686274509803922, 0.611764705882353, 0.5803921568627451)
329	95.74	170.633	(0.8392156862745098, 0.15294117647058825, 0.1568627450980392)
330	327.668	70.265	(1.0, 0.596078431372549, 0.5882352941176471)
331	312.892	26.598	(1.0, 0.7333333333333333, 0.47058823529411764)
332	145.621	255.805	(0.7686274509803922, 0.611764705882353, 0.5803921568627451)
333	178.211	66.201	(0.7803921568627451, 0.7803921568627451, 0.7803921568627451)
334	298.923	90.967	(0.8588235294117647, 0.8588235294117647, 0.5529411764705883)
335	204.973	93.461	(0.5803921568627451, 0.403921568627451, 0.7411764705882353)
336	58.741	226.384	(0.12156862745098039, 0.4666666666666667, 0.7058823529411765)
337	281.27	32.545	(0.9686274509803922, 0.7137254901960784, 0.8235294117647058)
338	222.693	165.528	(0.7803921568627451, 0.7803921568627451, 0.7803921568627451)
339	297.112	97.541	(0.7803921568627451, 0.7803921568627451, 0.7803921568627451)
340	194.316	66.397	(0.5490196078431373, 0.33725490196078434, 0.29411764705882354)
341	19.056	227.233	(0.6823529411764706, 0.7803921568627451, 0.9098039215686274)
342	128.547	181.043	(0.596078431372549, 0.8745098039215686, 0.5411764705882353)
343	112.793	132.936	(1.0, 0.4980392156862745, 0.054901960784313725)
344	273.122	87.843	(1.0, 0.596078431372549, 0.5882352941176471)
345	90.667	213.098	(0.09019607843137255, 0.7450980392156863, 0.8117647058823529)
346	286.885	115.121	(0.8588235294117647, 0.8588235294117647, 0.5529411764705883)
347	144.832	170.156	(0.6196078431372549, 0.8549019607843137, 0.8980392156862745)
348	154.325	47.792	(1.0, 0.7333333333333333, 0.47058823529411764)
349	186.622	125.111	(0.7725490196078432, 0.6901960784313725, 0.8352941176470589)
350	220.685	75.002	(0.4980392156862745, 0.4980392156862745, 0.4980392156862745)
351	274.286	33.467	(0.7725490196078432, 0.6901960784313725, 0.8352941176470589)
352	37.365	250.459	(0.6823529411764706, 0.7803921568627451, 0.9098039215686274)
353	206.565	82.006	(0.5490196078431373, 0.33725490196078434, 0.29411764705882354)
354	301.702	29.819	(0.5490196078431373, 0.33725490196078434, 0.29411764705882354)
355	306.629	121.477	(0.6196078431372549, 0.8549019607843137, 0.8980392156862745)
356	247.372	142.229	(0.5803921568627451, 0.403921568627451, 0.7411764705882353)
357	268.621	132.727	(0.9686274509803922, 0.7137254901960784, 0.8235294117647058)
358	189.278	99.87	(0.5490196078431373, 0.33725490196078434, 0.29411764705882354)
359	243.192	121.436	(0.5803921568627451, 0.403921568627451, 0.7411764705882353)
360	149.782	50.61	(0.7372549019607844, 0.7411764705882353, 0.13333333333333333)
361	172.524	89.515	(0.7372549019607844, 0.7411764705882353, 0.13333333333333333)
362	22.884	229.53	(0.6823529411764706, 0.7803921568627451, 0.9098039215686274)
363	146.581	113.994	(1.0, 0.596078431372549, 0.5882352941176471)
364	295.054	42.283	(0.7803921568627451, 0.7803921568627451, 0.7803921568627451)
365	319.588	61.558	(0.8901960784313725, 0.4666666666666667, 0.7607843137254902)
366	241.298	111.656	(0.7686274509803922, 0.611764705882353, 0.5803921568627451)
367	318.859	74.349	(1.0, 0.4980392156862745, 0.054901960784313725)
368	172.367	231.528	(0.7686274509803922, 0.611764705882353, 0.5803921568627451)
369	106.988	167.39	(0.7725490196078432, 0.6901960784313725, 0.8352941176470589)
370	192.672	83.13	(1.0, 0.7333333333333333, 0.47058823529411764)
371	37.803	233.856	(0.12156862745098039, 0.4666666666666667, 0.7058823529411765)
372	182.641	66.524	(1.0, 0.7333333333333333, 0.47058823529411764)
373	239.643	194.493	(0.7686274509803922, 0.611764705882353, 0.5803921568627451)
374	179.832	223.084	(0.6196078431372549, 0.8549019607843137, 0.8980392156862745)
375	173.696	117.445	(0.5803921568627451, 0.403921568627451, 0.7411764705882353)
376	253.765	61.791	(0.8392156862745098, 0.15294117647058825, 0.1568627450980392)
377	201.318	227.746	(0.7686274509803922, 0.611764705882353, 0.5803921568627451)
378	240.498	175.275	(0.7725490196078432, 0.6901960784313725, 0.8352941176470589)
379	175.988	197.605	(0.7725490196078432, 0.6901960784313725, 0.8352941176470589)
380	248.824	73.127	(0.12156862745098039, 0.4666666666666667, 0.7058823529411765)
381	138.808	190.038	(0.596078431372549, 0.8745098039215686, 0.5411764705882353)
382	307.331	34.288	(0.7803921568627451, 0.7803921568627451, 0.7803921568627451)
383	306.748	41.248	(0.6196078431372549, 0.8549019607843137, 0.8980392156862745)
384	275.276	165.118	(1.0, 0.4980392156862745, 0.054901960784313725)
385	281.74	179.144	(1.0, 0.4980392156862745, 0.054901960784313725)
386	160.654	66.646	(0.17254901960784313, 0.6274509803921569, 0.17254901960784313)
387	131.137	142.516	(0.8392156862745098, 0.15294117647058825, 0.1568627450980392)
388	276.613	96.73	(0.9686274509803922, 0.7137254901960784, 0.8235294117647058)
389	220.495	114.667	(0.5803921568627451, 0.403921568627451, 0.7411764705882353)
390	130.419	60.525	(0.7803921568627451, 0.7803921568627451, 0.7803921568627451)
391	296.15	78.286	(0.8392156862745098, 0.15294117647058825, 0.1568627450980392)
392	311.615	118.55	(0.7686274509803922, 0.611764705882353, 0.5803921568627451)
393	207.849	221.734	(0.7686274509803922, 0.611764705882353, 0.5803921568627451)
394	198.733	135.487	(1.0, 0.596078431372549, 0.5882352941176471)
395	188.938	147.461	(0.9686274509803922, 0.7137254901960784, 0.8235294117647058)
396	201.586	158.358	(0.7725490196078432, 0.6901960784313725, 0.8352941176470589)
397	207.803	145.26	(0.4980392156862745, 0.4980392156862745, 0.4980392156862745)
398	207.065	214.094	(0.7686274509803922, 0.611764705882353, 0.5803921568627451)
399	42.439	226.322	(0.7686274509803922, 0.611764705882353, 0.5803921568627451)
400	197.606	65.74	(0.7372549019607844, 0.7411764705882353, 0.13333333333333333)
401	117.588	133.944	(1.0, 0.596078431372549, 0.5882352941176471)
402	43.409	232.332	(0.7686274509803922, 0.611764705882353, 0.5803921568627451)
403	141.313	193.11	(0.596078431372549, 0.8745098039215686, 0.5411764705882353)
404	166.246	69.765	(0.5490196078431373, 0.33725490196078434, 0.29411764705882354)
405	276.46	114.659	(0.7372549019607844, 0.7411764705882353, 0.13333333333333333)
406	177.576	99.22	(0.5490196078431373, 0.33725490196078434, 0.29411764705882354)
407	242.414	77.085	(0.12156862745098039, 0.4666666666666667, 0.7058823529411765)
408	175.948	228.799	(0.7725490196078432, 0.6901960784313725, 0.8352941176470589)
409	286.649	34.566	(1.0, 0.4980392156862745, 0.054901960784313725)
410	176.019	118.044	(1.0, 0.7333333333333333, 0.47058823529411764)
411	38.784	218.937	(0.7686274509803922, 0.611764705882353, 0.5803921568627451)
412	224.605	83.403	(0.7725490196078432, 0.6901960784313725, 0.8352941176470589)
413	151.311	79.576	(0.4980392156862745, 0.4980392156862745, 0.4980392156862745)
414	229.856	176.293	(0.17254901960784313, 0.6274509803921569, 0.17254901960784313)
415	292.232	175.258	(0.17254901960784313, 0.6274509803921569, 0.17254901960784313)
416	154.68	248.411	(0.9686274509803922, 0.7137254901960784, 0.8235294117647058)
417	218.542	107.036	(0.6196078431372549, 0.8549019607843137, 0.8980392156862745)
418	191.329	107.15	(0.7372549019607844, 0.7411764705882353, 0.13333333333333333)
419	198.807	147.203	(0.7725490196078432, 0.6901960784313725, 0.8352941176470589)
420	188.525	223.609	(0.8392156862745098, 0.15294117647058825, 0.1568627450980392)
421	52.205	212.477	(0.8392156862745098, 0.15294117647058825, 0.1568627450980392)
422	297.798	119.122	(0.09019607843137255, 0.7450980392156863, 0.8117647058823529)
423	27.84	216.788	(0.6823529411764706, 0.7803921568627451, 0.9098039215686274)
424	221.808	77.578	(0.8588235294117647, 0.8588235294117647, 0.5529411764705883)
425	138.039	144.758	(1.0, 0.596078431372549, 0.5882352941176471)
426	201.753	143.246	(0.4980392156862745, 0.4980392156862745, 0.4980392156862745)
427	255.278	41.226	(0.12156862745098039, 0.4666666666666667, 0.7058823529411765)
428	309.231	118.009	(0.7686274509803922, 0.611764705882353, 0.5803921568627451)
429	21.086	235.396	(0.6823529411764706, 0.7803921568627451, 0.9098039215686274)
430	263.922	116.694	(0.596078431372549, 0.8745098039215686, 0.5411764705882353)
431	153.7	53.027	(0.5490196078431373, 0.33725490196078434, 0.29411764705882354)
432	129.141	128.828	(1.0, 0.4980392156862745, 0.054901960784313725)
433	263.749	63.69	(0.4980392156862745, 0.4980392156862745, 0.4980392156862745)
434	100.955	210.57	(0.5490196078431373, 0.33725490196078434, 0.29411764705882354)
435	39.224	241.793	(0.09019607843137255, 0.7450980392156863, 0.8117647058823529)
436	249.053	82.335	(0.4980392156862745, 0.4980392156862745, 0.4980392156862745)
437	151.854	116.343	(0.5490196078431373, 0.33725490196078434, 0.29411764705882354)
438	48.315	213.75	(0.7686274509803922, 0.611764705882353, 0.5803921568627451)
439	227.269	190.893	(0.4980392156862745, 0.4980392156862745, 0.4980392156862745)
440	301.177	85.349	(0.8588235294117647, 0.8588235294117647, 0.5529411764705883)
441	59.636	183.516	(0.7686274509803922, 0.611764705882353, 0.5803921568627451)
442	256.724	37.735	(0.12156862745098039, 0.4666666666666667, 0.7058823529411765)
443	274.378	41.465	(1.0, 0.4980392156862745, 0.054901960784313725)
444	202.263	222.725	(0.09019607843137255, 0.7450980392156863, 0.8117647058823529)
445	189.056	185.467	(0.596078431372549, 0.8745098039215686, 0.5411764705882353)
446	294.923	41.188	(0.9686274509803922, 0.7137254901960784, 0.8235294117647058)
447	141.813	87.828	(0.4980392156862745, 0.4980392156862745, 0.4980392156862745)
448	109.267	171.956	(0.8588235294117647, 0.8588235294117647, 0.5529411764705883)
449	145.481	78.127	(1.0, 0.7333333333333333, 0.47058823529411764)
450	156.335	218.536	(0.5803921568627451, 0.403921568627451, 0.7411764705882353)
451	140.006	179.362	(0.596078431372549, 0.8745098039215686, 0.5411764705882353)
452	142.941	220.989	(0.596078431372549, 0.8745098039215686, 0.5411764705882353)
453	102.621	206.282	(0.6196078431372549, 0.8549019607843137, 0.8980392156862745)
454	234.314	170.55	(0.8588235294117647, 0.8588235294117647, 0.5529411764705883)
455	197.371	76.81	(0.17254901960784313, 0.6274509803921569, 0.17254901960784313)
456	157.337	99.797	(1.0, 0.7333333333333333, 0.47058823529411764)
457	247.858	97.538	(0.8901960784313725, 0.4666666666666667, 0.7607843137254902)
458	100.026	192.895	(0.8901960784313725, 0.4666666666666667, 0.7607843137254902)
459	308.452	103.917	(0.5803921568627451, 0.403921568627451, 0.7411764705882353)
460	82.322	203.613	(0.9686274509803922, 0.7137254901960784, 0.8235294117647058)
461	278.615	113.175	(0.8901960784313725, 0.4666666666666667, 0.7607843137254902)
462	76.168	206.618	(0.12156862745098039, 0.4666666666666667, 0.7058823529411765)
463	61.467	236.826	(0.7686274509803922, 0.611764705882353, 0.5803921568627451)
464	16.73	229.864	(0.6823529411764706, 0.7803921568627451, 0.9098039215686274)
465	206.547	197.15	(0.7686274509803922, 0.611764705882353, 0.5803921568627451)
466	229.23	124.776	(0.7725490196078432, 0.6901960784313725, 0.8352941176470589)
467	148.185	182.454	(0.596078431372549, 0.8745098039215686, 0.5411764705882353)
468	206.071	146.709	(0.7372549019607844, 0.7411764705882353, 0.13333333333333333)
469	124.796	182.854	(0.596078431372549, 0.8745098039215686, 0.5411764705882353)
470	269.846	88.049	(0.9686274509803922, 0.7137254901960784, 0.8235294117647058)
471	225.571	99.319	(0.4980392156862745, 0.4980392156862745, 0.4980392156862745)
472	284.616	18.503	(1.0, 0.596078431372549, 0.5882352941176471)
473	74.865	222.706	(1.0, 0.596078431372549, 0.5882352941176471)
474	141.228	128.849	(0.8392156862745098, 0.15294117647058825, 0.1568627450980392)
475	165.08	205.823	(0.7686274509803922, 0.611764705882353, 0.5803921568627451)
476	188.32	203.634	(0.7803921568627451, 0.7803921568627451, 0.7803921568627451)
477	129.489	60.814	(0.4980392156862745, 0.4980392156862745, 0.4980392156862745)
478	207.166	206.733	(0.596078431372549, 0.8745098039215686, 0.5411764705882353)
479	280.633	13.259	(0.5490196078431373, 0.33725490196078434, 0.29411764705882354)
480	174.018	216.138	(0.12156862745098039, 0.4666666666666667, 0.7058823529411765)
481	54.034	220.768	(0.6823529411764706, 0.7803921568627451, 0.9098039215686274)
482	258.246	115.693	(0.5803921568627451, 0.403921568627451, 0.7411764705882353)
483	213.991	89.743	(0.17254901960784313, 0.6274509803921569, 0.17254901960784313)
484	21.555	222.717	(0.6823529411764706, 0.7803921568627451, 0.9098039215686274)
485	278.297	86.495	(0.7725490196078432, 0.6901960784313725, 0.8352941176470589)
486	324.373	74.6	(0.7725490196078432, 0.6901960784313725, 0.8352941176470589)
487	291.295	79.628	(0.17254901960784313, 0.6274509803921569, 0.17254901960784313)
488	201.914	119.649	(1.0, 0.7333333333333333, 0.47058823529411764)
489	94.702	189.707	(0.6196078431372549, 0.8549019607843137, 0.8980392156862745)
490	234.431	109.48	(0.5490196078431373, 0.33725490196078434, 0.29411764705882354)
491	196.718	112.805	(0.17254901960784313, 0.6274509803921569, 0.17254901960784313)
492	164.838	75.29	(0.5490196078431373, 0.33725490196078434, 0.29411764705882354)
493	312.984	77.252	(0.6196078431372549, 0.8549019607843137, 0.8980392156862745)
494	319.239	89.62	(0.8588235294117647, 0.8588235294117647, 0.5529411764705883)
495	159.038	130.513	(0.6196078431372549, 0.8549019607843137, 0.8980392156862745)
496	183.993	74.861	(0.5490196078431373, 0.33725490196078434, 0.29411764705882354)
497	210.628	112.089	(0.17254901960784313, 0.6274509803921569, 0.17254901960784313)
498	272.79	132.091	(0.5803921568627451, 0.403921568627451, 0.7411764705882353)
499	243.875	97.924	(0.7725490196078432, 0.6901960784313725, 0.8352941176470589)
500	278.015	135.258	(0.7686274509803922, 0.611764705882353, 0.5803921568627451)
501	112.062	202.626	(0.5490196078431373, 0.33725490196078434, 0.29411764705882354)
502	137.875	118.86	(1.0, 0.4980392156862745, 0.054901960784313725)
503	67.843	172.33	(0.8901960784313725, 0.4666666666666667, 0.7607843137254902)
