# Supplementary material for: CLOOME: contrastive learning unlocks bioimaging databases for queries with chemical structures
Source: Nat Commun. 2023 Nov 13;14:7339. doi: 10.1038/s41467-023-42328-w (PMC10643690; doi:10.1038/s41467-023-42328-w)
Supplement: Supplementary file 4 — Source Data [file 41467_2023_42328_MOESM4_ESM.zip › Source_Data/fig_5C.xlsx]

## Sheet: fig_5C
	x	y	RGB color
0	305.276	86.708	(0.7686274509803922, 0.611764705882353, 0.5803921568627451)
1	317.064	92.11	(0.7686274509803922, 0.611764705882353, 0.5803921568627451)
2	314.856	93.88	(0.7686274509803922, 0.611764705882353, 0.5803921568627451)
3	309.348	88.088	(0.7686274509803922, 0.611764705882353, 0.5803921568627451)
4	309.998	88.6	(0.7686274509803922, 0.611764705882353, 0.5803921568627451)
5	313.648	92.023	(0.7686274509803922, 0.611764705882353, 0.5803921568627451)
6	318.444	78.573	(0.7686274509803922, 0.611764705882353, 0.5803921568627451)
7	316.29	77.925	(0.7686274509803922, 0.611764705882353, 0.5803921568627451)
8	319.862	77.284	(0.7686274509803922, 0.611764705882353, 0.5803921568627451)
9	314.37	77.125	(0.7686274509803922, 0.611764705882353, 0.5803921568627451)
10	309.711	78.662	(0.7686274509803922, 0.611764705882353, 0.5803921568627451)
11	316.772	76.306	(0.7686274509803922, 0.611764705882353, 0.5803921568627451)
12	319.271	88.646	(0.7686274509803922, 0.611764705882353, 0.5803921568627451)
13	318.448	84.874	(0.7686274509803922, 0.611764705882353, 0.5803921568627451)
14	316.593	85.089	(0.7686274509803922, 0.611764705882353, 0.5803921568627451)
15	317.467	89.46	(0.7686274509803922, 0.611764705882353, 0.5803921568627451)
16	313.74	81.704	(0.7686274509803922, 0.611764705882353, 0.5803921568627451)
17	315.759	86.105	(0.7686274509803922, 0.611764705882353, 0.5803921568627451)
18	311.309	84.25	(0.7686274509803922, 0.611764705882353, 0.5803921568627451)
19	315.302	82.994	(0.7686274509803922, 0.611764705882353, 0.5803921568627451)
20	320.26	84.327	(0.7686274509803922, 0.611764705882353, 0.5803921568627451)
21	306.911	83.8	(0.7686274509803922, 0.611764705882353, 0.5803921568627451)
22	309.196	84.655	(0.7686274509803922, 0.611764705882353, 0.5803921568627451)
23	318.433	82.308	(0.7686274509803922, 0.611764705882353, 0.5803921568627451)
24	136.957	33.677	(1.0, 0.4980392156862745, 0.054901960784313725)
25	152.479	20.788	(1.0, 0.4980392156862745, 0.054901960784313725)
26	140.069	31.786	(1.0, 0.4980392156862745, 0.054901960784313725)
27	155.653	21.753	(1.0, 0.4980392156862745, 0.054901960784313725)
28	155.644	19.315	(1.0, 0.4980392156862745, 0.054901960784313725)
29	157.107	22.266	(1.0, 0.4980392156862745, 0.054901960784313725)
30	326.29	97.075	(0.596078431372549, 0.8745098039215686, 0.5411764705882353)
31	328.054	101.627	(0.596078431372549, 0.8745098039215686, 0.5411764705882353)
32	328.912	99.769	(0.596078431372549, 0.8745098039215686, 0.5411764705882353)
33	324.479	96.918	(0.596078431372549, 0.8745098039215686, 0.5411764705882353)
34	325.453	100.059	(0.596078431372549, 0.8745098039215686, 0.5411764705882353)
35	324.39	99.799	(0.596078431372549, 0.8745098039215686, 0.5411764705882353)
36	330.28	105.065	(0.596078431372549, 0.8745098039215686, 0.5411764705882353)
37	325.757	104.357	(0.596078431372549, 0.8745098039215686, 0.5411764705882353)
38	326.89	103.561	(0.596078431372549, 0.8745098039215686, 0.5411764705882353)
39	323.983	103.757	(0.596078431372549, 0.8745098039215686, 0.5411764705882353)
40	322.973	105.379	(0.596078431372549, 0.8745098039215686, 0.5411764705882353)
41	330.427	102.453	(0.596078431372549, 0.8745098039215686, 0.5411764705882353)
42	326.838	107.683	(0.596078431372549, 0.8745098039215686, 0.5411764705882353)
43	327.283	110.277	(0.596078431372549, 0.8745098039215686, 0.5411764705882353)
44	329.165	108.326	(0.596078431372549, 0.8745098039215686, 0.5411764705882353)
45	320.447	108.575	(0.596078431372549, 0.8745098039215686, 0.5411764705882353)
46	324.464	108.703	(0.596078431372549, 0.8745098039215686, 0.5411764705882353)
47	331.32	107.578	(0.596078431372549, 0.8745098039215686, 0.5411764705882353)
48	320.769	102.021	(0.596078431372549, 0.8745098039215686, 0.5411764705882353)
49	320.14	98.026	(0.596078431372549, 0.8745098039215686, 0.5411764705882353)
50	318.949	102.834	(0.596078431372549, 0.8745098039215686, 0.5411764705882353)
51	319.015	100.597	(0.596078431372549, 0.8745098039215686, 0.5411764705882353)
52	321.058	95.236	(0.596078431372549, 0.8745098039215686, 0.5411764705882353)
53	321.07	99.574	(0.596078431372549, 0.8745098039215686, 0.5411764705882353)
54	73.424	63.861	(1.0, 0.4980392156862745, 0.054901960784313725)
55	156.286	27.861	(1.0, 0.4980392156862745, 0.054901960784313725)
56	139.33	34.563	(1.0, 0.4980392156862745, 0.054901960784313725)
57	73.132	63.252	(1.0, 0.4980392156862745, 0.054901960784313725)
58	152.784	31.21	(1.0, 0.4980392156862745, 0.054901960784313725)
59	158.148	29.149	(1.0, 0.4980392156862745, 0.054901960784313725)
60	141.778	34.487	(1.0, 0.4980392156862745, 0.054901960784313725)
61	147.275	34.103	(1.0, 0.4980392156862745, 0.054901960784313725)
62	70.488	64.537	(1.0, 0.4980392156862745, 0.054901960784313725)
63	153.682	24.462	(1.0, 0.4980392156862745, 0.054901960784313725)
64	158.254	25.197	(1.0, 0.4980392156862745, 0.054901960784313725)
65	151.767	23.44	(1.0, 0.4980392156862745, 0.054901960784313725)
66	150.261	23.668	(1.0, 0.4980392156862745, 0.054901960784313725)
67	153.659	27.18	(1.0, 0.4980392156862745, 0.054901960784313725)
68	149.411	27.079	(1.0, 0.4980392156862745, 0.054901960784313725)
69	152.237	28.078	(1.0, 0.4980392156862745, 0.054901960784313725)
70	145.57	28.875	(1.0, 0.4980392156862745, 0.054901960784313725)
71	147.633	31.982	(1.0, 0.4980392156862745, 0.054901960784313725)
72	147.55	45.02	(1.0, 0.596078431372549, 0.5882352941176471)
73	160.486	37.115	(1.0, 0.596078431372549, 0.5882352941176471)
74	148.648	40.323	(1.0, 0.596078431372549, 0.5882352941176471)
75	162.513	40.16	(1.0, 0.596078431372549, 0.5882352941176471)
76	161.602	37.452	(1.0, 0.596078431372549, 0.5882352941176471)
77	147.478	45.953	(1.0, 0.596078431372549, 0.5882352941176471)
78	151.483	47.753	(1.0, 0.596078431372549, 0.5882352941176471)
79	155.308	41.422	(1.0, 0.596078431372549, 0.5882352941176471)
80	153.969	44.114	(1.0, 0.596078431372549, 0.5882352941176471)
81	153.179	46.821	(1.0, 0.596078431372549, 0.5882352941176471)
82	161.587	40.409	(1.0, 0.596078431372549, 0.5882352941176471)
83	155.212	39.168	(1.0, 0.596078431372549, 0.5882352941176471)
84	154.387	49.646	(1.0, 0.596078431372549, 0.5882352941176471)
85	67.484	68.653	(1.0, 0.596078431372549, 0.5882352941176471)
86	160.917	45.704	(1.0, 0.596078431372549, 0.5882352941176471)
87	77.371	66.3	(1.0, 0.596078431372549, 0.5882352941176471)
88	150.626	41.477	(1.0, 0.596078431372549, 0.5882352941176471)
89	158.963	46.097	(1.0, 0.596078431372549, 0.5882352941176471)
90	84.46	64.704	(1.0, 0.596078431372549, 0.5882352941176471)
91	160.202	58.317	(1.0, 0.596078431372549, 0.5882352941176471)
92	148.539	56.681	(1.0, 0.596078431372549, 0.5882352941176471)
93	154.815	55.432	(1.0, 0.596078431372549, 0.5882352941176471)
94	158.88	56.682	(1.0, 0.596078431372549, 0.5882352941176471)
95	146.913	56.123	(1.0, 0.596078431372549, 0.5882352941176471)
96	134.154	215.484	(0.7803921568627451, 0.7803921568627451, 0.7803921568627451)
97	132.505	214.513	(0.7803921568627451, 0.7803921568627451, 0.7803921568627451)
98	136.946	218.91	(0.7803921568627451, 0.7803921568627451, 0.7803921568627451)
99	135.798	223.548	(0.7803921568627451, 0.7803921568627451, 0.7803921568627451)
100	135.985	216.885	(0.7803921568627451, 0.7803921568627451, 0.7803921568627451)
101	139.021	224.781	(0.7803921568627451, 0.7803921568627451, 0.7803921568627451)
102	109.023	211.42	(0.7372549019607844, 0.7411764705882353, 0.13333333333333333)
103	107.946	203.603	(0.7372549019607844, 0.7411764705882353, 0.13333333333333333)
104	107.869	202.757	(0.7372549019607844, 0.7411764705882353, 0.13333333333333333)
105	109.454	210.085	(0.7372549019607844, 0.7411764705882353, 0.13333333333333333)
106	111.363	217.503	(0.7372549019607844, 0.7411764705882353, 0.13333333333333333)
107	108.926	208.823	(0.7372549019607844, 0.7411764705882353, 0.13333333333333333)
108	124.849	232.309	(0.7803921568627451, 0.7803921568627451, 0.7803921568627451)
109	128.51	211.405	(0.7803921568627451, 0.7803921568627451, 0.7803921568627451)
110	131.967	209.853	(0.7803921568627451, 0.7803921568627451, 0.7803921568627451)
111	129.88	231.484	(0.7803921568627451, 0.7803921568627451, 0.7803921568627451)
112	121.771	194.13	(0.7803921568627451, 0.7803921568627451, 0.7803921568627451)
113	131.036	232.302	(0.7803921568627451, 0.7803921568627451, 0.7803921568627451)
114	118.563	213.044	(0.7372549019607844, 0.7411764705882353, 0.13333333333333333)
115	117.395	217.194	(0.7372549019607844, 0.7411764705882353, 0.13333333333333333)
116	115.449	212.269	(0.7372549019607844, 0.7411764705882353, 0.13333333333333333)
117	117.615	215.214	(0.7372549019607844, 0.7411764705882353, 0.13333333333333333)
118	116.489	221.441	(0.7372549019607844, 0.7411764705882353, 0.13333333333333333)
119	114.253	215.307	(0.7372549019607844, 0.7411764705882353, 0.13333333333333333)
120	122.808	231.298	(0.7803921568627451, 0.7803921568627451, 0.7803921568627451)
121	125.45	248.748	(0.7803921568627451, 0.7803921568627451, 0.7803921568627451)
122	129.363	247.467	(0.7803921568627451, 0.7803921568627451, 0.7803921568627451)
123	127.68	251.445	(0.7803921568627451, 0.7803921568627451, 0.7803921568627451)
124	148.354	223.972	(0.7803921568627451, 0.7803921568627451, 0.7803921568627451)
125	163.084	198.788	(0.7803921568627451, 0.7803921568627451, 0.7803921568627451)
126	119.556	207.717	(0.7372549019607844, 0.7411764705882353, 0.13333333333333333)
127	118.946	202.298	(0.7372549019607844, 0.7411764705882353, 0.13333333333333333)
128	124.982	202.389	(0.7372549019607844, 0.7411764705882353, 0.13333333333333333)
129	119.471	200.063	(0.7372549019607844, 0.7411764705882353, 0.13333333333333333)
130	119.584	199.607	(0.7372549019607844, 0.7411764705882353, 0.13333333333333333)
131	121.881	198.894	(0.7372549019607844, 0.7411764705882353, 0.13333333333333333)
132	146.451	190.698	(0.7803921568627451, 0.7803921568627451, 0.7803921568627451)
133	166.125	198.364	(0.7803921568627451, 0.7803921568627451, 0.7803921568627451)
134	150.644	194.515	(0.7803921568627451, 0.7803921568627451, 0.7803921568627451)
135	84.785	139.514	(0.7803921568627451, 0.7803921568627451, 0.7803921568627451)
136	122.629	255.821	(0.7803921568627451, 0.7803921568627451, 0.7803921568627451)
137	121.66	257.264	(0.7803921568627451, 0.7803921568627451, 0.7803921568627451)
138	124.904	212.996	(0.7372549019607844, 0.7411764705882353, 0.13333333333333333)
139	127.873	212.986	(0.7372549019607844, 0.7411764705882353, 0.13333333333333333)
140	126.186	229.22	(0.7372549019607844, 0.7411764705882353, 0.13333333333333333)
141	124.313	205.037	(0.7372549019607844, 0.7411764705882353, 0.13333333333333333)
142	123.682	200.596	(0.7372549019607844, 0.7411764705882353, 0.13333333333333333)
143	125.344	211.671	(0.7372549019607844, 0.7411764705882353, 0.13333333333333333)
144	161.398	223.496	(0.17254901960784313, 0.6274509803921569, 0.17254901960784313)
145	142.458	229.048	(0.17254901960784313, 0.6274509803921569, 0.17254901960784313)
146	158.684	218.41	(0.17254901960784313, 0.6274509803921569, 0.17254901960784313)
147	160.576	220.03	(0.17254901960784313, 0.6274509803921569, 0.17254901960784313)
148	137.11	236.651	(0.17254901960784313, 0.6274509803921569, 0.17254901960784313)
149	140.819	232.932	(0.17254901960784313, 0.6274509803921569, 0.17254901960784313)
150	149.5	219.81	(0.5490196078431373, 0.33725490196078434, 0.29411764705882354)
151	128.676	250.019	(0.5490196078431373, 0.33725490196078434, 0.29411764705882354)
152	138.762	235.572	(0.5490196078431373, 0.33725490196078434, 0.29411764705882354)
153	132.32	240.012	(0.5490196078431373, 0.33725490196078434, 0.29411764705882354)
154	131.29	251.19	(0.5490196078431373, 0.33725490196078434, 0.29411764705882354)
155	156.193	220.377	(0.5490196078431373, 0.33725490196078434, 0.29411764705882354)
156	127.942	198.777	(0.4980392156862745, 0.4980392156862745, 0.4980392156862745)
157	126.622	200.628	(0.4980392156862745, 0.4980392156862745, 0.4980392156862745)
158	119.342	237.447	(0.4980392156862745, 0.4980392156862745, 0.4980392156862745)
159	116.625	235.349	(0.4980392156862745, 0.4980392156862745, 0.4980392156862745)
160	129.603	234.813	(0.4980392156862745, 0.4980392156862745, 0.4980392156862745)
161	127.765	232.527	(0.4980392156862745, 0.4980392156862745, 0.4980392156862745)
162	162.053	214.522	(0.17254901960784313, 0.6274509803921569, 0.17254901960784313)
163	158.606	210.855	(0.17254901960784313, 0.6274509803921569, 0.17254901960784313)
164	167.584	204.995	(0.17254901960784313, 0.6274509803921569, 0.17254901960784313)
165	150.632	219.823	(0.17254901960784313, 0.6274509803921569, 0.17254901960784313)
166	166.414	204.235	(0.17254901960784313, 0.6274509803921569, 0.17254901960784313)
167	169.698	204.154	(0.17254901960784313, 0.6274509803921569, 0.17254901960784313)
168	174.421	223.688	(0.5490196078431373, 0.33725490196078434, 0.29411764705882354)
169	167.87	221.864	(0.5490196078431373, 0.33725490196078434, 0.29411764705882354)
170	166.992	224.181	(0.5490196078431373, 0.33725490196078434, 0.29411764705882354)
171	161.149	228.854	(0.5490196078431373, 0.33725490196078434, 0.29411764705882354)
172	168.718	221.945	(0.5490196078431373, 0.33725490196078434, 0.29411764705882354)
173	175.293	212.493	(0.5490196078431373, 0.33725490196078434, 0.29411764705882354)
174	123.794	258.437	(0.4980392156862745, 0.4980392156862745, 0.4980392156862745)
175	170.019	212.992	(0.4980392156862745, 0.4980392156862745, 0.4980392156862745)
176	155.127	217.447	(0.4980392156862745, 0.4980392156862745, 0.4980392156862745)
177	171.591	206.195	(0.4980392156862745, 0.4980392156862745, 0.4980392156862745)
178	160.073	216.935	(0.4980392156862745, 0.4980392156862745, 0.4980392156862745)
179	150.617	226.463	(0.4980392156862745, 0.4980392156862745, 0.4980392156862745)
180	154.446	220.04	(0.17254901960784313, 0.6274509803921569, 0.17254901960784313)
181	160.115	213.471	(0.17254901960784313, 0.6274509803921569, 0.17254901960784313)
182	147.855	206.399	(0.17254901960784313, 0.6274509803921569, 0.17254901960784313)
183	157.067	207.276	(0.17254901960784313, 0.6274509803921569, 0.17254901960784313)
184	143.387	195.041	(0.17254901960784313, 0.6274509803921569, 0.17254901960784313)
185	157.612	207.473	(0.17254901960784313, 0.6274509803921569, 0.17254901960784313)
186	163.216	218.393	(0.5490196078431373, 0.33725490196078434, 0.29411764705882354)
187	156.949	228.208	(0.5490196078431373, 0.33725490196078434, 0.29411764705882354)
188	163.218	227.448	(0.5490196078431373, 0.33725490196078434, 0.29411764705882354)
189	164.971	222.076	(0.5490196078431373, 0.33725490196078434, 0.29411764705882354)
190	169.501	228.445	(0.5490196078431373, 0.33725490196078434, 0.29411764705882354)
191	172.568	225.092	(0.5490196078431373, 0.33725490196078434, 0.29411764705882354)
192	165.189	192.213	(0.4980392156862745, 0.4980392156862745, 0.4980392156862745)
193	91.802	156.439	(0.4980392156862745, 0.4980392156862745, 0.4980392156862745)
194	152.634	222.476	(0.4980392156862745, 0.4980392156862745, 0.4980392156862745)
195	165.24	189.001	(0.4980392156862745, 0.4980392156862745, 0.4980392156862745)
196	124.791	252.012	(0.4980392156862745, 0.4980392156862745, 0.4980392156862745)
197	125.156	238.398	(0.4980392156862745, 0.4980392156862745, 0.4980392156862745)
198	135.974	212.179	(0.17254901960784313, 0.6274509803921569, 0.17254901960784313)
199	152.808	213.549	(0.17254901960784313, 0.6274509803921569, 0.17254901960784313)
200	149.072	214.397	(0.17254901960784313, 0.6274509803921569, 0.17254901960784313)
201	144.065	208.392	(0.17254901960784313, 0.6274509803921569, 0.17254901960784313)
202	140.871	207.44	(0.17254901960784313, 0.6274509803921569, 0.17254901960784313)
203	145.959	207.947	(0.17254901960784313, 0.6274509803921569, 0.17254901960784313)
204	132.833	237.56	(0.5490196078431373, 0.33725490196078434, 0.29411764705882354)
205	151.936	204.547	(0.5490196078431373, 0.33725490196078434, 0.29411764705882354)
206	149.668	217.851	(0.5490196078431373, 0.33725490196078434, 0.29411764705882354)
207	172.183	203.882	(0.5490196078431373, 0.33725490196078434, 0.29411764705882354)
208	126.52	250.607	(0.5490196078431373, 0.33725490196078434, 0.29411764705882354)
209	146.683	203.811	(0.5490196078431373, 0.33725490196078434, 0.29411764705882354)
210	146.154	201.954	(0.4980392156862745, 0.4980392156862745, 0.4980392156862745)
211	143.477	195.538	(0.4980392156862745, 0.4980392156862745, 0.4980392156862745)
212	144.771	192.383	(0.4980392156862745, 0.4980392156862745, 0.4980392156862745)
213	124.164	245.011	(0.4980392156862745, 0.4980392156862745, 0.4980392156862745)
214	159.96	209.331	(0.4980392156862745, 0.4980392156862745, 0.4980392156862745)
215	147.786	197.277	(0.4980392156862745, 0.4980392156862745, 0.4980392156862745)
216	160.128	191.999	(1.0, 0.7333333333333333, 0.47058823529411764)
217	122.018	234.631	(1.0, 0.7333333333333333, 0.47058823529411764)
218	148.436	190.497	(1.0, 0.7333333333333333, 0.47058823529411764)
219	154.776	187.666	(1.0, 0.7333333333333333, 0.47058823529411764)
220	121.898	238.67	(1.0, 0.7333333333333333, 0.47058823529411764)
221	161.09	187.881	(1.0, 0.7333333333333333, 0.47058823529411764)
222	158.716	176.138	(1.0, 0.7333333333333333, 0.47058823529411764)
223	101.282	107.137	(1.0, 0.7333333333333333, 0.47058823529411764)
224	163.899	177.238	(1.0, 0.7333333333333333, 0.47058823529411764)
225	163.638	179.553	(1.0, 0.7333333333333333, 0.47058823529411764)
226	159.968	187.585	(1.0, 0.7333333333333333, 0.47058823529411764)
227	154.488	184.633	(1.0, 0.7333333333333333, 0.47058823529411764)
228	171.29	176.901	(1.0, 0.7333333333333333, 0.47058823529411764)
229	171.34	176.646	(1.0, 0.7333333333333333, 0.47058823529411764)
230	166.787	175.669	(1.0, 0.7333333333333333, 0.47058823529411764)
231	170.678	185.899	(1.0, 0.7333333333333333, 0.47058823529411764)
232	170.695	178.159	(1.0, 0.7333333333333333, 0.47058823529411764)
233	172.031	179.245	(1.0, 0.7333333333333333, 0.47058823529411764)
234	159.201	146.448	(1.0, 0.7333333333333333, 0.47058823529411764)
235	146.074	154.665	(1.0, 0.7333333333333333, 0.47058823529411764)
236	79.749	120.276	(1.0, 0.7333333333333333, 0.47058823529411764)
237	177.394	174.948	(1.0, 0.7333333333333333, 0.47058823529411764)
238	177.484	172.728	(1.0, 0.7333333333333333, 0.47058823529411764)
239	103.687	152.441	(1.0, 0.7333333333333333, 0.47058823529411764)
240	128.687	123.758	(0.9686274509803922, 0.7137254901960784, 0.8235294117647058)
241	136.375	121.023	(0.9686274509803922, 0.7137254901960784, 0.8235294117647058)
242	140.344	119.114	(0.9686274509803922, 0.7137254901960784, 0.8235294117647058)
243	137.793	120.388	(0.9686274509803922, 0.7137254901960784, 0.8235294117647058)
244	138.779	120.888	(0.9686274509803922, 0.7137254901960784, 0.8235294117647058)
245	138.454	120.964	(0.9686274509803922, 0.7137254901960784, 0.8235294117647058)
246	125.991	127.898	(0.9686274509803922, 0.7137254901960784, 0.8235294117647058)
247	122.449	127.231	(0.9686274509803922, 0.7137254901960784, 0.8235294117647058)
248	142.476	126.87	(0.9686274509803922, 0.7137254901960784, 0.8235294117647058)
249	129.757	127.356	(0.9686274509803922, 0.7137254901960784, 0.8235294117647058)
250	82.95	101.671	(0.9686274509803922, 0.7137254901960784, 0.8235294117647058)
251	132.821	126.334	(0.9686274509803922, 0.7137254901960784, 0.8235294117647058)
252	125.8	125.844	(0.9686274509803922, 0.7137254901960784, 0.8235294117647058)
253	136.791	126.166	(0.9686274509803922, 0.7137254901960784, 0.8235294117647058)
254	143.992	124.366	(0.9686274509803922, 0.7137254901960784, 0.8235294117647058)
255	147.066	122.149	(0.9686274509803922, 0.7137254901960784, 0.8235294117647058)
256	125.679	125.237	(0.9686274509803922, 0.7137254901960784, 0.8235294117647058)
257	141.495	124.751	(0.9686274509803922, 0.7137254901960784, 0.8235294117647058)
258	132.809	130.897	(0.9686274509803922, 0.7137254901960784, 0.8235294117647058)
259	149.577	129.058	(0.9686274509803922, 0.7137254901960784, 0.8235294117647058)
260	128.02	131.834	(0.9686274509803922, 0.7137254901960784, 0.8235294117647058)
261	125.56	131.355	(0.9686274509803922, 0.7137254901960784, 0.8235294117647058)
262	153.661	126.932	(0.9686274509803922, 0.7137254901960784, 0.8235294117647058)
263	152.675	125.769	(0.9686274509803922, 0.7137254901960784, 0.8235294117647058)
264	165.047	113.924	(0.8901960784313725, 0.4666666666666667, 0.7607843137254902)
265	161.082	110.943	(0.8901960784313725, 0.4666666666666667, 0.7607843137254902)
266	158.4	103.866	(0.8901960784313725, 0.4666666666666667, 0.7607843137254902)
267	106.281	89.663	(0.8901960784313725, 0.4666666666666667, 0.7607843137254902)
268	138.132	96.305	(0.8901960784313725, 0.4666666666666667, 0.7607843137254902)
269	168.56	104.554	(0.8901960784313725, 0.4666666666666667, 0.7607843137254902)
270	169.388	119.596	(0.8588235294117647, 0.8588235294117647, 0.5529411764705883)
271	167.114	117.797	(0.8588235294117647, 0.8588235294117647, 0.5529411764705883)
272	113.649	95.634	(0.8588235294117647, 0.8588235294117647, 0.5529411764705883)
273	168.45	111.611	(0.8588235294117647, 0.8588235294117647, 0.5529411764705883)
274	158.235	113.204	(0.8588235294117647, 0.8588235294117647, 0.5529411764705883)
275	165.867	117.636	(0.8588235294117647, 0.8588235294117647, 0.5529411764705883)
276	162.203	53.797	(0.8901960784313725, 0.4666666666666667, 0.7607843137254902)
277	162.857	57.206	(0.8901960784313725, 0.4666666666666667, 0.7607843137254902)
278	163.35	59.233	(0.8901960784313725, 0.4666666666666667, 0.7607843137254902)
279	163.439	56.805	(0.8901960784313725, 0.4666666666666667, 0.7607843137254902)
280	162.226	60.11	(0.8901960784313725, 0.4666666666666667, 0.7607843137254902)
281	144.932	62.711	(0.8901960784313725, 0.4666666666666667, 0.7607843137254902)
282	109.145	85.895	(0.8588235294117647, 0.8588235294117647, 0.5529411764705883)
283	128.445	90.846	(0.8588235294117647, 0.8588235294117647, 0.5529411764705883)
284	162.845	99.171	(0.8588235294117647, 0.8588235294117647, 0.5529411764705883)
285	164.343	98.404	(0.8588235294117647, 0.8588235294117647, 0.5529411764705883)
286	128.133	88.894	(0.8588235294117647, 0.8588235294117647, 0.5529411764705883)
287	107.175	82.822	(0.8588235294117647, 0.8588235294117647, 0.5529411764705883)
288	147.095	96.601	(0.8901960784313725, 0.4666666666666667, 0.7607843137254902)
289	106.248	86.712	(0.8901960784313725, 0.4666666666666667, 0.7607843137254902)
290	157.929	99.387	(0.8901960784313725, 0.4666666666666667, 0.7607843137254902)
291	168.059	107.737	(0.8901960784313725, 0.4666666666666667, 0.7607843137254902)
292	149.627	98.597	(0.8901960784313725, 0.4666666666666667, 0.7607843137254902)
293	165.411	102.65	(0.8901960784313725, 0.4666666666666667, 0.7607843137254902)
294	74.096	75.827	(0.8588235294117647, 0.8588235294117647, 0.5529411764705883)
295	165.203	103.388	(0.8588235294117647, 0.8588235294117647, 0.5529411764705883)
296	111.712	85.621	(0.8588235294117647, 0.8588235294117647, 0.5529411764705883)
297	134.592	95.019	(0.8588235294117647, 0.8588235294117647, 0.5529411764705883)
298	162.065	96.414	(0.8588235294117647, 0.8588235294117647, 0.5529411764705883)
299	148.541	96.336	(0.8588235294117647, 0.8588235294117647, 0.5529411764705883)
300	155.856	100.576	(0.8901960784313725, 0.4666666666666667, 0.7607843137254902)
301	168.459	101.361	(0.8901960784313725, 0.4666666666666667, 0.7607843137254902)
302	121.466	90.89	(0.8901960784313725, 0.4666666666666667, 0.7607843137254902)
303	161.13	108.684	(0.8901960784313725, 0.4666666666666667, 0.7607843137254902)
304	152.867	96.939	(0.8901960784313725, 0.4666666666666667, 0.7607843137254902)
305	169.838	103.157	(0.8901960784313725, 0.4666666666666667, 0.7607843137254902)
306	155.234	96.181	(0.8588235294117647, 0.8588235294117647, 0.5529411764705883)
307	131.318	95.641	(0.8588235294117647, 0.8588235294117647, 0.5529411764705883)
308	110.903	97.511	(0.8588235294117647, 0.8588235294117647, 0.5529411764705883)
309	144.644	96.394	(0.8588235294117647, 0.8588235294117647, 0.5529411764705883)
310	163.473	105.959	(0.8588235294117647, 0.8588235294117647, 0.5529411764705883)
311	117.708	92.137	(0.8588235294117647, 0.8588235294117647, 0.5529411764705883)
312	135.965	98.153	(0.7725490196078432, 0.6901960784313725, 0.8352941176470589)
313	138.926	94.814	(0.7725490196078432, 0.6901960784313725, 0.8352941176470589)
314	137.248	99.007	(0.7725490196078432, 0.6901960784313725, 0.8352941176470589)
315	87.642	91.116	(0.7725490196078432, 0.6901960784313725, 0.8352941176470589)
316	114.729	95.635	(0.7725490196078432, 0.6901960784313725, 0.8352941176470589)
317	170.861	114.934	(0.7725490196078432, 0.6901960784313725, 0.8352941176470589)
318	79.709	94.915	(0.7725490196078432, 0.6901960784313725, 0.8352941176470589)
319	78.759	93.161	(0.7725490196078432, 0.6901960784313725, 0.8352941176470589)
320	137.376	138.844	(0.7725490196078432, 0.6901960784313725, 0.8352941176470589)
321	81.31	95.627	(0.7725490196078432, 0.6901960784313725, 0.8352941176470589)
322	163.872	116.996	(0.7725490196078432, 0.6901960784313725, 0.8352941176470589)
323	174.153	119.74	(0.7725490196078432, 0.6901960784313725, 0.8352941176470589)
324	42.166	81.535	(0.7725490196078432, 0.6901960784313725, 0.8352941176470589)
325	109.453	99.981	(0.7725490196078432, 0.6901960784313725, 0.8352941176470589)
326	157.046	147.12	(0.7725490196078432, 0.6901960784313725, 0.8352941176470589)
327	45.803	82.923	(0.7725490196078432, 0.6901960784313725, 0.8352941176470589)
328	157.344	13.259	(0.7725490196078432, 0.6901960784313725, 0.8352941176470589)
329	172.451	129.736	(0.7725490196078432, 0.6901960784313725, 0.8352941176470589)
330	105.913	101.943	(0.7725490196078432, 0.6901960784313725, 0.8352941176470589)
331	96.812	101.702	(0.7725490196078432, 0.6901960784313725, 0.8352941176470589)
332	166.218	132.906	(0.7725490196078432, 0.6901960784313725, 0.8352941176470589)
333	136.018	146.423	(0.7725490196078432, 0.6901960784313725, 0.8352941176470589)
334	149.856	139.831	(0.7725490196078432, 0.6901960784313725, 0.8352941176470589)
335	168.691	132.787	(0.7725490196078432, 0.6901960784313725, 0.8352941176470589)
336	110.416	92.806	(0.6196078431372549, 0.8549019607843137, 0.8980392156862745)
337	164.632	124.244	(0.6196078431372549, 0.8549019607843137, 0.8980392156862745)
338	150.759	135.687	(0.6196078431372549, 0.8549019607843137, 0.8980392156862745)
339	156.594	122.511	(0.6196078431372549, 0.8549019607843137, 0.8980392156862745)
340	165.834	123.171	(0.6196078431372549, 0.8549019607843137, 0.8980392156862745)
341	141.137	139.623	(0.6196078431372549, 0.8549019607843137, 0.8980392156862745)
342	151.241	130.633	(0.6196078431372549, 0.8549019607843137, 0.8980392156862745)
343	161.272	129.436	(0.6196078431372549, 0.8549019607843137, 0.8980392156862745)
344	160.19	126.526	(0.6196078431372549, 0.8549019607843137, 0.8980392156862745)
345	101.592	96.222	(0.6196078431372549, 0.8549019607843137, 0.8980392156862745)
346	152.778	130.689	(0.6196078431372549, 0.8549019607843137, 0.8980392156862745)
347	156.797	127.938	(0.6196078431372549, 0.8549019607843137, 0.8980392156862745)
348	152.354	142.914	(0.6196078431372549, 0.8549019607843137, 0.8980392156862745)
349	164	140.037	(0.6196078431372549, 0.8549019607843137, 0.8980392156862745)
350	152.338	146.458	(0.6196078431372549, 0.8549019607843137, 0.8980392156862745)
351	147.87	146.745	(0.6196078431372549, 0.8549019607843137, 0.8980392156862745)
352	138.661	144.359	(0.6196078431372549, 0.8549019607843137, 0.8980392156862745)
353	142.476	146.857	(0.6196078431372549, 0.8549019607843137, 0.8980392156862745)
354	163.356	139.605	(0.5803921568627451, 0.403921568627451, 0.7411764705882353)
355	140.219	144.631	(0.5803921568627451, 0.403921568627451, 0.7411764705882353)
356	140.895	141.17	(0.5803921568627451, 0.403921568627451, 0.7411764705882353)
357	108.503	97.549	(0.5803921568627451, 0.403921568627451, 0.7411764705882353)
358	138.68	142.533	(0.5803921568627451, 0.403921568627451, 0.7411764705882353)
359	170.205	129.261	(0.5803921568627451, 0.403921568627451, 0.7411764705882353)
360	87.853	100.04	(0.5803921568627451, 0.403921568627451, 0.7411764705882353)
361	91.336	101.067	(0.5803921568627451, 0.403921568627451, 0.7411764705882353)
362	159.64	151.32	(0.5803921568627451, 0.403921568627451, 0.7411764705882353)
363	104.988	102.795	(0.5803921568627451, 0.403921568627451, 0.7411764705882353)
364	170.351	135.81	(0.5803921568627451, 0.403921568627451, 0.7411764705882353)
365	154.912	152.112	(0.5803921568627451, 0.403921568627451, 0.7411764705882353)
366	98.476	102.4	(0.5803921568627451, 0.403921568627451, 0.7411764705882353)
367	115.629	234.138	(0.5803921568627451, 0.403921568627451, 0.7411764705882353)
368	120.054	174.912	(0.5803921568627451, 0.403921568627451, 0.7411764705882353)
369	54.299	88.226	(0.5803921568627451, 0.403921568627451, 0.7411764705882353)
370	138.766	147.851	(0.5803921568627451, 0.403921568627451, 0.7411764705882353)
371	117.975	173.198	(0.5803921568627451, 0.403921568627451, 0.7411764705882353)
372	90.246	82.459	(0.5803921568627451, 0.403921568627451, 0.7411764705882353)
373	94.564	80.176	(0.5803921568627451, 0.403921568627451, 0.7411764705882353)
374	162.832	35.185	(0.5803921568627451, 0.403921568627451, 0.7411764705882353)
375	128.955	104.498	(0.5803921568627451, 0.403921568627451, 0.7411764705882353)
376	164.794	37.93	(0.5803921568627451, 0.403921568627451, 0.7411764705882353)
377	161.266	33.317	(0.5803921568627451, 0.403921568627451, 0.7411764705882353)
378	172.824	154.953	(0.6196078431372549, 0.8549019607843137, 0.8980392156862745)
379	111.339	107.833	(0.6196078431372549, 0.8549019607843137, 0.8980392156862745)
380	167.49	160.231	(0.6196078431372549, 0.8549019607843137, 0.8980392156862745)
381	91.578	96.614	(0.6196078431372549, 0.8549019607843137, 0.8980392156862745)
382	90.968	95.071	(0.6196078431372549, 0.8549019607843137, 0.8980392156862745)
383	111.717	107.615	(0.6196078431372549, 0.8549019607843137, 0.8980392156862745)
384	32.248	67.34	(0.7686274509803922, 0.611764705882353, 0.5803921568627451)
385	97.048	74.114	(0.7686274509803922, 0.611764705882353, 0.5803921568627451)
386	64.788	76.672	(0.7686274509803922, 0.611764705882353, 0.5803921568627451)
387	32.717	65.781	(0.7686274509803922, 0.611764705882353, 0.5803921568627451)
388	61.934	74.099	(0.7686274509803922, 0.611764705882353, 0.5803921568627451)
389	96.805	74.476	(0.7686274509803922, 0.611764705882353, 0.5803921568627451)
390	84.76	65.71	(0.7686274509803922, 0.611764705882353, 0.5803921568627451)
391	30.349	61.445	(0.7686274509803922, 0.611764705882353, 0.5803921568627451)
392	50.299	68.649	(0.7686274509803922, 0.611764705882353, 0.5803921568627451)
393	34.058	62.401	(0.7686274509803922, 0.611764705882353, 0.5803921568627451)
394	70.982	67.025	(0.7686274509803922, 0.611764705882353, 0.5803921568627451)
395	36.214	63.787	(0.7686274509803922, 0.611764705882353, 0.5803921568627451)
396	90.394	145.298	(0.7686274509803922, 0.611764705882353, 0.5803921568627451)
397	49.666	77.845	(0.7686274509803922, 0.611764705882353, 0.5803921568627451)
398	45.294	75.686	(0.7686274509803922, 0.611764705882353, 0.5803921568627451)
399	86.081	141.333	(0.7686274509803922, 0.611764705882353, 0.5803921568627451)
400	28.153	68.482	(0.7686274509803922, 0.611764705882353, 0.5803921568627451)
401	46.367	75.099	(0.7686274509803922, 0.611764705882353, 0.5803921568627451)
402	32.686	72.257	(0.7686274509803922, 0.611764705882353, 0.5803921568627451)
403	22.627	60.966	(0.7686274509803922, 0.611764705882353, 0.5803921568627451)
404	33.832	70.343	(0.7686274509803922, 0.611764705882353, 0.5803921568627451)
405	63.523	97.134	(0.7686274509803922, 0.611764705882353, 0.5803921568627451)
406	30.378	70.477	(0.7686274509803922, 0.611764705882353, 0.5803921568627451)
407	34.452	72.62	(0.7686274509803922, 0.611764705882353, 0.5803921568627451)
408	94.64	83.964	(0.8392156862745098, 0.15294117647058825, 0.1568627450980392)
409	123.816	109.386	(0.8392156862745098, 0.15294117647058825, 0.1568627450980392)
410	119.122	101.515	(0.8392156862745098, 0.15294117647058825, 0.1568627450980392)
411	119.269	104.163	(0.8392156862745098, 0.15294117647058825, 0.1568627450980392)
412	89.708	85.608	(0.8392156862745098, 0.15294117647058825, 0.1568627450980392)
413	63.819	84.066	(0.8392156862745098, 0.15294117647058825, 0.1568627450980392)
414	121.061	99.011	(0.8392156862745098, 0.15294117647058825, 0.1568627450980392)
415	86.75	87.36	(0.8392156862745098, 0.15294117647058825, 0.1568627450980392)
416	41.657	73.279	(0.8392156862745098, 0.15294117647058825, 0.1568627450980392)
417	172.963	151.369	(0.8392156862745098, 0.15294117647058825, 0.1568627450980392)
418	58.71	79.872	(0.8392156862745098, 0.15294117647058825, 0.1568627450980392)
419	118.455	99.048	(0.8392156862745098, 0.15294117647058825, 0.1568627450980392)
420	93.742	85.617	(0.8392156862745098, 0.15294117647058825, 0.1568627450980392)
421	165.135	156.474	(0.8392156862745098, 0.15294117647058825, 0.1568627450980392)
422	79.892	88.411	(0.8392156862745098, 0.15294117647058825, 0.1568627450980392)
423	123.823	108.632	(0.8392156862745098, 0.15294117647058825, 0.1568627450980392)
424	164.547	159.609	(0.8392156862745098, 0.15294117647058825, 0.1568627450980392)
425	58.634	82.02	(0.8392156862745098, 0.15294117647058825, 0.1568627450980392)
426	172.524	152.452	(0.8392156862745098, 0.15294117647058825, 0.1568627450980392)
427	75.134	86.057	(0.8392156862745098, 0.15294117647058825, 0.1568627450980392)
428	55.85	78.209	(0.8392156862745098, 0.15294117647058825, 0.1568627450980392)
429	68.021	82.775	(0.8392156862745098, 0.15294117647058825, 0.1568627450980392)
430	87.767	84.391	(0.8392156862745098, 0.15294117647058825, 0.1568627450980392)
431	77.013	84.555	(0.8392156862745098, 0.15294117647058825, 0.1568627450980392)
432	26.021	65.936	(0.6823529411764706, 0.7803921568627451, 0.9098039215686274)
433	23.715	63.281	(0.6823529411764706, 0.7803921568627451, 0.9098039215686274)
434	49.754	74.445	(0.6823529411764706, 0.7803921568627451, 0.9098039215686274)
435	27.417	63.868	(0.6823529411764706, 0.7803921568627451, 0.9098039215686274)
436	19.294	59.255	(0.6823529411764706, 0.7803921568627451, 0.9098039215686274)
437	126.647	137.359	(0.6823529411764706, 0.7803921568627451, 0.9098039215686274)
438	34.586	67.684	(0.6823529411764706, 0.7803921568627451, 0.9098039215686274)
439	56.412	74.695	(0.6823529411764706, 0.7803921568627451, 0.9098039215686274)
440	169.108	123.49	(0.6823529411764706, 0.7803921568627451, 0.9098039215686274)
441	17.095	59.437	(0.6823529411764706, 0.7803921568627451, 0.9098039215686274)
442	28.648	65.359	(0.6823529411764706, 0.7803921568627451, 0.9098039215686274)
443	170.066	124.953	(0.6823529411764706, 0.7803921568627451, 0.9098039215686274)
444	19.919	65.76	(0.6823529411764706, 0.7803921568627451, 0.9098039215686274)
445	17.293	64.449	(0.6823529411764706, 0.7803921568627451, 0.9098039215686274)
446	25.897	69.235	(0.6823529411764706, 0.7803921568627451, 0.9098039215686274)
447	18.858	61.839	(0.6823529411764706, 0.7803921568627451, 0.9098039215686274)
448	16.73	62.456	(0.6823529411764706, 0.7803921568627451, 0.9098039215686274)
449	20.632	63.962	(0.6823529411764706, 0.7803921568627451, 0.9098039215686274)
450	97.178	151.161	(0.12156862745098039, 0.4666666666666667, 0.7058823529411765)
451	83.842	90.008	(0.12156862745098039, 0.4666666666666667, 0.7058823529411765)
452	110.45	170.76	(0.12156862745098039, 0.4666666666666667, 0.7058823529411765)
453	60.199	86.941	(0.12156862745098039, 0.4666666666666667, 0.7058823529411765)
454	89.651	87	(0.12156862745098039, 0.4666666666666667, 0.7058823529411765)
455	91.461	152.058	(0.12156862745098039, 0.4666666666666667, 0.7058823529411765)
456	72.358	104.087	(0.09019607843137255, 0.7450980392156863, 0.8117647058823529)
457	82.456	128.894	(0.09019607843137255, 0.7450980392156863, 0.8117647058823529)
458	93.641	151.118	(0.09019607843137255, 0.7450980392156863, 0.8117647058823529)
459	92.929	146.032	(0.09019607843137255, 0.7450980392156863, 0.8117647058823529)
460	104.73	163.709	(0.09019607843137255, 0.7450980392156863, 0.8117647058823529)
461	110.645	172.786	(0.09019607843137255, 0.7450980392156863, 0.8117647058823529)
462	104.143	165.453	(0.12156862745098039, 0.4666666666666667, 0.7058823529411765)
463	80.367	129.345	(0.12156862745098039, 0.4666666666666667, 0.7058823529411765)
464	67.674	97.147	(0.12156862745098039, 0.4666666666666667, 0.7058823529411765)
465	47.146	76.581	(0.12156862745098039, 0.4666666666666667, 0.7058823529411765)
466	66.66	95.594	(0.12156862745098039, 0.4666666666666667, 0.7058823529411765)
467	65.607	92.499	(0.12156862745098039, 0.4666666666666667, 0.7058823529411765)
468	88.095	131.617	(0.09019607843137255, 0.7450980392156863, 0.8117647058823529)
469	86.176	128.724	(0.09019607843137255, 0.7450980392156863, 0.8117647058823529)
470	100.92	157.104	(0.09019607843137255, 0.7450980392156863, 0.8117647058823529)
471	73.647	108.482	(0.09019607843137255, 0.7450980392156863, 0.8117647058823529)
472	84.081	130.42	(0.09019607843137255, 0.7450980392156863, 0.8117647058823529)
473	104.828	162.292	(0.09019607843137255, 0.7450980392156863, 0.8117647058823529)
474	85.957	128.181	(0.12156862745098039, 0.4666666666666667, 0.7058823529411765)
475	97.692	148.458	(0.12156862745098039, 0.4666666666666667, 0.7058823529411765)
476	83.365	125.023	(0.12156862745098039, 0.4666666666666667, 0.7058823529411765)
477	79.421	115.893	(0.12156862745098039, 0.4666666666666667, 0.7058823529411765)
478	109.057	165.942	(0.12156862745098039, 0.4666666666666667, 0.7058823529411765)
479	71.268	93.633	(0.12156862745098039, 0.4666666666666667, 0.7058823529411765)
480	86.484	132.278	(0.09019607843137255, 0.7450980392156863, 0.8117647058823529)
481	89.142	138.786	(0.09019607843137255, 0.7450980392156863, 0.8117647058823529)
482	92.745	142.471	(0.09019607843137255, 0.7450980392156863, 0.8117647058823529)
483	64.175	86.844	(0.09019607843137255, 0.7450980392156863, 0.8117647058823529)
484	92.13	137.622	(0.09019607843137255, 0.7450980392156863, 0.8117647058823529)
485	94.251	143.759	(0.09019607843137255, 0.7450980392156863, 0.8117647058823529)
486	77.487	87.069	(0.12156862745098039, 0.4666666666666667, 0.7058823529411765)
487	96.445	84.832	(0.12156862745098039, 0.4666666666666667, 0.7058823529411765)
488	68.858	85.225	(0.12156862745098039, 0.4666666666666667, 0.7058823529411765)
489	99.51	82.722	(0.12156862745098039, 0.4666666666666667, 0.7058823529411765)
490	57.685	78.913	(0.12156862745098039, 0.4666666666666667, 0.7058823529411765)
491	37.588	68.836	(0.12156862745098039, 0.4666666666666667, 0.7058823529411765)
492	75.885	109.829	(0.09019607843137255, 0.7450980392156863, 0.8117647058823529)
493	70.245	95.671	(0.09019607843137255, 0.7450980392156863, 0.8117647058823529)
494	72.536	99.892	(0.09019607843137255, 0.7450980392156863, 0.8117647058823529)
495	85.353	134.738	(0.09019607843137255, 0.7450980392156863, 0.8117647058823529)
496	93.005	148.926	(0.09019607843137255, 0.7450980392156863, 0.8117647058823529)
497	82.711	127.191	(0.09019607843137255, 0.7450980392156863, 0.8117647058823529)
498	48.099	71.308	(0.6823529411764706, 0.7803921568627451, 0.9098039215686274)
499	43.633	70.658	(0.6823529411764706, 0.7803921568627451, 0.9098039215686274)
500	102.059	95.112	(0.6823529411764706, 0.7803921568627451, 0.9098039215686274)
501	31.27	64.089	(0.6823529411764706, 0.7803921568627451, 0.9098039215686274)
502	21.301	58.585	(0.6823529411764706, 0.7803921568627451, 0.9098039215686274)
503	52.766	74.645	(0.6823529411764706, 0.7803921568627451, 0.9098039215686274)
