# Supplementary material for: CLOOME: contrastive learning unlocks bioimaging databases for queries with chemical structures
Source: Nat Commun. 2023 Nov 13;14:7339. doi: 10.1038/s41467-023-42328-w (PMC10643690; doi:10.1038/s41467-023-42328-w)
Supplement: Supplementary file 4 — Source Data [file 41467_2023_42328_MOESM4_ESM.zip › Source_Data/fig_6.xlsx]

## Sheet: cloome_moa_mirrored
	x	y	RGB color
0	601.13	181.756	(0.8274509803921568, 0.8274509803921568, 0.8274509803921568)
1	602.525	181.623	(0.8274509803921568, 0.8274509803921568, 0.8274509803921568)
2	604.143	181.515	(0.8274509803921568, 0.8274509803921568, 0.8274509803921568)
3	602.801	181.125	(0.8274509803921568, 0.8274509803921568, 0.8274509803921568)
4	602.481	182.593	(0.8274509803921568, 0.8274509803921568, 0.8274509803921568)
5	603.441	182.78	(0.8274509803921568, 0.8274509803921568, 0.8274509803921568)
6	633.143	180.837	(0.8274509803921568, 0.8274509803921568, 0.8274509803921568)
7	631.343	180.259	(0.8274509803921568, 0.8274509803921568, 0.8274509803921568)
8	629.705	179.909	(0.8274509803921568, 0.8274509803921568, 0.8274509803921568)
9	629.856	179.667	(0.8274509803921568, 0.8274509803921568, 0.8274509803921568)
10	632.604	180.331	(0.8274509803921568, 0.8274509803921568, 0.8274509803921568)
11	630.123	179.202	(0.8274509803921568, 0.8274509803921568, 0.8274509803921568)
12	693.666	147.953	(0.8274509803921568, 0.8274509803921568, 0.8274509803921568)
13	644.823	163.092	(0.8274509803921568, 0.8274509803921568, 0.8274509803921568)
14	614.979	125.789	(0.8274509803921568, 0.8274509803921568, 0.8274509803921568)
15	691.463	148.869	(0.8274509803921568, 0.8274509803921568, 0.8274509803921568)
16	642.875	164.171	(0.8274509803921568, 0.8274509803921568, 0.8274509803921568)
17	643.047	163.048	(0.8274509803921568, 0.8274509803921568, 0.8274509803921568)
18	614.314	166.099	(0.8274509803921568, 0.8274509803921568, 0.8274509803921568)
19	613.588	165.046	(0.8274509803921568, 0.8274509803921568, 0.8274509803921568)
20	613.534	165.423	(0.8274509803921568, 0.8274509803921568, 0.8274509803921568)
21	617.293	161.314	(0.8274509803921568, 0.8274509803921568, 0.8274509803921568)
22	613.662	164.812	(0.8274509803921568, 0.8274509803921568, 0.8274509803921568)
23	613.777	164.399	(0.8274509803921568, 0.8274509803921568, 0.8274509803921568)
24	787.649	248.135	(0.8274509803921568, 0.8274509803921568, 0.8274509803921568)
25	788.007	248.934	(0.8274509803921568, 0.8274509803921568, 0.8274509803921568)
26	787.949	248.477	(0.8274509803921568, 0.8274509803921568, 0.8274509803921568)
27	787.2	248.432	(0.8274509803921568, 0.8274509803921568, 0.8274509803921568)
28	786.03	248.286	(0.8274509803921568, 0.8274509803921568, 0.8274509803921568)
29	788.007	248.254	(0.8274509803921568, 0.8274509803921568, 0.8274509803921568)
30	665.07	280.237	(0.8274509803921568, 0.8274509803921568, 0.8274509803921568)
31	665.156	280.196	(0.8274509803921568, 0.8274509803921568, 0.8274509803921568)
32	665.243	280.032	(0.8274509803921568, 0.8274509803921568, 0.8274509803921568)
33	665.001	280.394	(0.8274509803921568, 0.8274509803921568, 0.8274509803921568)
34	665.363	280.099	(0.8274509803921568, 0.8274509803921568, 0.8274509803921568)
35	665.461	279.9	(0.8274509803921568, 0.8274509803921568, 0.8274509803921568)
36	670.152	273.903	(0.8274509803921568, 0.8274509803921568, 0.8274509803921568)
37	669.575	273.537	(0.8274509803921568, 0.8274509803921568, 0.8274509803921568)
38	669.758	273.035	(0.8274509803921568, 0.8274509803921568, 0.8274509803921568)
39	669.774	273.282	(0.8274509803921568, 0.8274509803921568, 0.8274509803921568)
40	670.068	273.758	(0.8274509803921568, 0.8274509803921568, 0.8274509803921568)
41	715.845	220.782	(0.8274509803921568, 0.8274509803921568, 0.8274509803921568)
42	715.521	221.529	(0.8274509803921568, 0.8274509803921568, 0.8274509803921568)
43	716.076	220.488	(0.8274509803921568, 0.8274509803921568, 0.8274509803921568)
44	716.489	220.621	(0.8274509803921568, 0.8274509803921568, 0.8274509803921568)
45	729.576	238.827	(0.8274509803921568, 0.8274509803921568, 0.8274509803921568)
46	716.23	220.365	(0.8274509803921568, 0.8274509803921568, 0.8274509803921568)
47	566.786	632.853	(0.8274509803921568, 0.8274509803921568, 0.8274509803921568)
48	560.093	633.763	(0.8274509803921568, 0.8274509803921568, 0.8274509803921568)
49	554.297	634.568	(0.8274509803921568, 0.8274509803921568, 0.8274509803921568)
50	565.851	634.055	(0.8274509803921568, 0.8274509803921568, 0.8274509803921568)
51	567.517	632.684	(0.8274509803921568, 0.8274509803921568, 0.8274509803921568)
52	561.902	633.203	(0.8274509803921568, 0.8274509803921568, 0.8274509803921568)
53	458.995	126.047	(0.8274509803921568, 0.8274509803921568, 0.8274509803921568)
54	573.141	252.671	(0.8274509803921568, 0.8274509803921568, 0.8274509803921568)
55	571.569	250.535	(0.8274509803921568, 0.8274509803921568, 0.8274509803921568)
56	455.685	126.652	(0.8274509803921568, 0.8274509803921568, 0.8274509803921568)
57	571.388	249.468	(0.8274509803921568, 0.8274509803921568, 0.8274509803921568)
58	573.38	252.922	(0.8274509803921568, 0.8274509803921568, 0.8274509803921568)
59	477.058	171.114	(0.8274509803921568, 0.8274509803921568, 0.8274509803921568)
60	476.069	172.25	(0.8274509803921568, 0.8274509803921568, 0.8274509803921568)
61	443.706	215.557	(0.8274509803921568, 0.8274509803921568, 0.8274509803921568)
62	474.265	173.222	(0.8274509803921568, 0.8274509803921568, 0.8274509803921568)
63	476.945	170.946	(0.8274509803921568, 0.8274509803921568, 0.8274509803921568)
64	476.874	171.234	(0.8274509803921568, 0.8274509803921568, 0.8274509803921568)
65	461.001	140.578	(0.8274509803921568, 0.8274509803921568, 0.8274509803921568)
66	460.975	138.63	(0.8274509803921568, 0.8274509803921568, 0.8274509803921568)
67	469.261	146.877	(0.8274509803921568, 0.8274509803921568, 0.8274509803921568)
68	460.495	139.176	(0.8274509803921568, 0.8274509803921568, 0.8274509803921568)
69	469.537	145.643	(0.8274509803921568, 0.8274509803921568, 0.8274509803921568)
70	460.418	138.869	(0.8274509803921568, 0.8274509803921568, 0.8274509803921568)
71	378.98	465.509	(0.8274509803921568, 0.8274509803921568, 0.8274509803921568)
72	378.715	465.802	(0.8274509803921568, 0.8274509803921568, 0.8274509803921568)
73	371.716	465.174	(0.8274509803921568, 0.8274509803921568, 0.8274509803921568)
74	379.676	466.403	(0.8274509803921568, 0.8274509803921568, 0.8274509803921568)
75	379.422	466.782	(0.8274509803921568, 0.8274509803921568, 0.8274509803921568)
76	371.802	465.192	(0.8274509803921568, 0.8274509803921568, 0.8274509803921568)
77	429.38	460.139	(0.8274509803921568, 0.8274509803921568, 0.8274509803921568)
78	429.664	459.404	(0.8274509803921568, 0.8274509803921568, 0.8274509803921568)
79	429.615	459.059	(0.8274509803921568, 0.8274509803921568, 0.8274509803921568)
80	429.357	460.171	(0.8274509803921568, 0.8274509803921568, 0.8274509803921568)
81	429.455	460.099	(0.8274509803921568, 0.8274509803921568, 0.8274509803921568)
82	373.723	504.126	(0.8274509803921568, 0.8274509803921568, 0.8274509803921568)
83	374.989	504.774	(0.8274509803921568, 0.8274509803921568, 0.8274509803921568)
84	367.31	506.653	(0.8274509803921568, 0.8274509803921568, 0.8274509803921568)
85	373.27	505.049	(0.8274509803921568, 0.8274509803921568, 0.8274509803921568)
86	372.001	506.094	(0.8274509803921568, 0.8274509803921568, 0.8274509803921568)
87	369.446	507.14	(0.8274509803921568, 0.8274509803921568, 0.8274509803921568)
88	369.476	527.566	(0.8274509803921568, 0.8274509803921568, 0.8274509803921568)
89	369.039	527.074	(0.8274509803921568, 0.8274509803921568, 0.8274509803921568)
90	363.985	523.918	(0.8274509803921568, 0.8274509803921568, 0.8274509803921568)
91	365.827	521.706	(0.8274509803921568, 0.8274509803921568, 0.8274509803921568)
92	370.763	528.01	(0.8274509803921568, 0.8274509803921568, 0.8274509803921568)
93	365.715	521.962	(0.8274509803921568, 0.8274509803921568, 0.8274509803921568)
94	704.375	421.206	(0.8274509803921568, 0.8274509803921568, 0.8274509803921568)
95	704.708	418.232	(0.8274509803921568, 0.8274509803921568, 0.8274509803921568)
96	704.382	419.872	(0.8274509803921568, 0.8274509803921568, 0.8274509803921568)
97	703.945	420.113	(0.8274509803921568, 0.8274509803921568, 0.8274509803921568)
98	695.319	445.037	(0.8274509803921568, 0.8274509803921568, 0.8274509803921568)
99	703.799	417.533	(0.8274509803921568, 0.8274509803921568, 0.8274509803921568)
100	718.905	440.46	(0.8274509803921568, 0.8274509803921568, 0.8274509803921568)
101	716.027	437.58	(0.8274509803921568, 0.8274509803921568, 0.8274509803921568)
102	710.444	434.302	(0.8274509803921568, 0.8274509803921568, 0.8274509803921568)
103	705.233	442.933	(0.8274509803921568, 0.8274509803921568, 0.8274509803921568)
104	705.226	443.504	(0.8274509803921568, 0.8274509803921568, 0.8274509803921568)
105	703.189	446.494	(0.8274509803921568, 0.8274509803921568, 0.8274509803921568)
106	701.953	447.401	(0.8274509803921568, 0.8274509803921568, 0.8274509803921568)
107	705.838	444.928	(0.8274509803921568, 0.8274509803921568, 0.8274509803921568)
108	704.855	439.656	(0.8274509803921568, 0.8274509803921568, 0.8274509803921568)
109	704.395	441.634	(0.8274509803921568, 0.8274509803921568, 0.8274509803921568)
110	702.857	445.42	(0.8274509803921568, 0.8274509803921568, 0.8274509803921568)
111	715.315	447.834	(0.8274509803921568, 0.8274509803921568, 0.8274509803921568)
112	704.879	446.361	(0.8274509803921568, 0.8274509803921568, 0.8274509803921568)
113	703.442	447.932	(0.8274509803921568, 0.8274509803921568, 0.8274509803921568)
114	702.862	447.512	(0.8274509803921568, 0.8274509803921568, 0.8274509803921568)
115	709.866	440.416	(0.8274509803921568, 0.8274509803921568, 0.8274509803921568)
116	700.888	448.911	(0.8274509803921568, 0.8274509803921568, 0.8274509803921568)
117	707.849	466.164	(0.8274509803921568, 0.8274509803921568, 0.8274509803921568)
118	707.514	466.252	(0.8274509803921568, 0.8274509803921568, 0.8274509803921568)
119	711.687	467.622	(0.8274509803921568, 0.8274509803921568, 0.8274509803921568)
120	714.556	467.716	(0.8274509803921568, 0.8274509803921568, 0.8274509803921568)
121	708.987	467.074	(0.8274509803921568, 0.8274509803921568, 0.8274509803921568)
122	700.819	465.677	(0.8274509803921568, 0.8274509803921568, 0.8274509803921568)
123	722.953	465.105	(0.8274509803921568, 0.8274509803921568, 0.8274509803921568)
124	723.024	464.141	(0.8274509803921568, 0.8274509803921568, 0.8274509803921568)
125	722.984	464.544	(0.8274509803921568, 0.8274509803921568, 0.8274509803921568)
126	711.81	466.507	(0.8274509803921568, 0.8274509803921568, 0.8274509803921568)
127	713.661	464.908	(0.8274509803921568, 0.8274509803921568, 0.8274509803921568)
128	713.153	465.072	(0.8274509803921568, 0.8274509803921568, 0.8274509803921568)
129	711.881	473.104	(0.8274509803921568, 0.8274509803921568, 0.8274509803921568)
130	713.945	468.33	(0.8274509803921568, 0.8274509803921568, 0.8274509803921568)
131	718.157	466.286	(0.8274509803921568, 0.8274509803921568, 0.8274509803921568)
132	714.456	470.772	(0.8274509803921568, 0.8274509803921568, 0.8274509803921568)
133	714.927	468.206	(0.8274509803921568, 0.8274509803921568, 0.8274509803921568)
134	730.409	467.178	(0.8274509803921568, 0.8274509803921568, 0.8274509803921568)
135	681.626	477.956	(0.8274509803921568, 0.8274509803921568, 0.8274509803921568)
136	687.987	483.125	(0.8274509803921568, 0.8274509803921568, 0.8274509803921568)
137	682.495	478.303	(0.8274509803921568, 0.8274509803921568, 0.8274509803921568)
138	686.224	481.155	(0.8274509803921568, 0.8274509803921568, 0.8274509803921568)
139	681.6	477.425	(0.8274509803921568, 0.8274509803921568, 0.8274509803921568)
140	682.027	477.919	(0.8274509803921568, 0.8274509803921568, 0.8274509803921568)
141	144.349	260.635	(0.8274509803921568, 0.8274509803921568, 0.8274509803921568)
142	140.679	258.835	(0.8274509803921568, 0.8274509803921568, 0.8274509803921568)
143	140.209	257.979	(0.8274509803921568, 0.8274509803921568, 0.8274509803921568)
144	141.192	259.317	(0.8274509803921568, 0.8274509803921568, 0.8274509803921568)
145	140.876	258.138	(0.8274509803921568, 0.8274509803921568, 0.8274509803921568)
146	140.623	258.686	(0.8274509803921568, 0.8274509803921568, 0.8274509803921568)
147	137.281	254.69	(0.8274509803921568, 0.8274509803921568, 0.8274509803921568)
148	137.759	255.196	(0.8274509803921568, 0.8274509803921568, 0.8274509803921568)
149	136.847	254.782	(0.8274509803921568, 0.8274509803921568, 0.8274509803921568)
150	135.414	253.859	(0.8274509803921568, 0.8274509803921568, 0.8274509803921568)
151	136.983	254.39	(0.8274509803921568, 0.8274509803921568, 0.8274509803921568)
152	134.978	253.677	(0.8274509803921568, 0.8274509803921568, 0.8274509803921568)
153	162.978	222.674	(0.8274509803921568, 0.8274509803921568, 0.8274509803921568)
154	162.712	225.151	(0.8274509803921568, 0.8274509803921568, 0.8274509803921568)
155	164.009	224.975	(0.8274509803921568, 0.8274509803921568, 0.8274509803921568)
156	163.434	223.668	(0.8274509803921568, 0.8274509803921568, 0.8274509803921568)
157	162.274	224.059	(0.8274509803921568, 0.8274509803921568, 0.8274509803921568)
158	163.931	224.632	(0.8274509803921568, 0.8274509803921568, 0.8274509803921568)
159	140.168	245.555	(0.8274509803921568, 0.8274509803921568, 0.8274509803921568)
160	139.763	245.905	(0.8274509803921568, 0.8274509803921568, 0.8274509803921568)
161	139.095	245.945	(0.8274509803921568, 0.8274509803921568, 0.8274509803921568)
162	139.504	243.807	(0.8274509803921568, 0.8274509803921568, 0.8274509803921568)
163	140.427	243.467	(0.8274509803921568, 0.8274509803921568, 0.8274509803921568)
164	140.683	243.62	(0.8274509803921568, 0.8274509803921568, 0.8274509803921568)
165	216.582	276.709	(0.8274509803921568, 0.8274509803921568, 0.8274509803921568)
166	216.798	276.597	(0.8274509803921568, 0.8274509803921568, 0.8274509803921568)
167	217.403	276.214	(0.8274509803921568, 0.8274509803921568, 0.8274509803921568)
168	216.911	276.409	(0.8274509803921568, 0.8274509803921568, 0.8274509803921568)
169	216.73	276.507	(0.8274509803921568, 0.8274509803921568, 0.8274509803921568)
170	216.614	276.529	(0.8274509803921568, 0.8274509803921568, 0.8274509803921568)
171	212.027	283.338	(0.8274509803921568, 0.8274509803921568, 0.8274509803921568)
172	212.167	283.191	(0.8274509803921568, 0.8274509803921568, 0.8274509803921568)
173	212.492	283.451	(0.8274509803921568, 0.8274509803921568, 0.8274509803921568)
174	213.67	284.294	(0.8274509803921568, 0.8274509803921568, 0.8274509803921568)
175	212.888	283.613	(0.8274509803921568, 0.8274509803921568, 0.8274509803921568)
176	213.671	283.554	(0.8274509803921568, 0.8274509803921568, 0.8274509803921568)
177	217.67	281.399	(0.8274509803921568, 0.8274509803921568, 0.8274509803921568)
178	216.829	281.649	(0.8274509803921568, 0.8274509803921568, 0.8274509803921568)
179	217.484	281.757	(0.8274509803921568, 0.8274509803921568, 0.8274509803921568)
180	218.03	281.856	(0.8274509803921568, 0.8274509803921568, 0.8274509803921568)
181	217.127	281.359	(0.8274509803921568, 0.8274509803921568, 0.8274509803921568)
182	218.489	281.178	(0.8274509803921568, 0.8274509803921568, 0.8274509803921568)
183	250.078	280.863	(0.8274509803921568, 0.8274509803921568, 0.8274509803921568)
184	249.065	281.208	(0.8274509803921568, 0.8274509803921568, 0.8274509803921568)
185	248.914	281.148	(0.8274509803921568, 0.8274509803921568, 0.8274509803921568)
186	249.939	280.85	(0.8274509803921568, 0.8274509803921568, 0.8274509803921568)
187	248.884	281.229	(0.8274509803921568, 0.8274509803921568, 0.8274509803921568)
188	248.957	281.075	(0.8274509803921568, 0.8274509803921568, 0.8274509803921568)
189	447.059	119.505	(0.8274509803921568, 0.8274509803921568, 0.8274509803921568)
190	450.469	124.681	(0.8274509803921568, 0.8274509803921568, 0.8274509803921568)
191	458.679	130.147	(0.8274509803921568, 0.8274509803921568, 0.8274509803921568)
192	446.857	123.535	(0.8274509803921568, 0.8274509803921568, 0.8274509803921568)
193	453.919	127.306	(0.8274509803921568, 0.8274509803921568, 0.8274509803921568)
194	451.049	122.643	(0.8274509803921568, 0.8274509803921568, 0.8274509803921568)
195	446.138	117.216	(0.8274509803921568, 0.8274509803921568, 0.8274509803921568)
196	444.83	114.189	(0.8274509803921568, 0.8274509803921568, 0.8274509803921568)
197	445.024	113.545	(0.8274509803921568, 0.8274509803921568, 0.8274509803921568)
198	453.983	126.114	(0.8274509803921568, 0.8274509803921568, 0.8274509803921568)
199	443.642	116.172	(0.8274509803921568, 0.8274509803921568, 0.8274509803921568)
200	457.175	125.347	(0.8274509803921568, 0.8274509803921568, 0.8274509803921568)
201	449.56	118.327	(0.8274509803921568, 0.8274509803921568, 0.8274509803921568)
202	450.826	117.691	(0.8274509803921568, 0.8274509803921568, 0.8274509803921568)
203	445.612	116.744	(0.8274509803921568, 0.8274509803921568, 0.8274509803921568)
204	440.209	122.218	(0.8274509803921568, 0.8274509803921568, 0.8274509803921568)
205	432.823	123.325	(0.8274509803921568, 0.8274509803921568, 0.8274509803921568)
206	434.793	122.184	(0.8274509803921568, 0.8274509803921568, 0.8274509803921568)
207	285.81	156.586	(0.8274509803921568, 0.8274509803921568, 0.8274509803921568)
208	288.575	160.229	(0.8274509803921568, 0.8274509803921568, 0.8274509803921568)
209	287.766	159.545	(0.8274509803921568, 0.8274509803921568, 0.8274509803921568)
210	287.082	157.933	(0.8274509803921568, 0.8274509803921568, 0.8274509803921568)
211	286.453	158.224	(0.8274509803921568, 0.8274509803921568, 0.8274509803921568)
212	289.529	154.602	(0.8274509803921568, 0.8274509803921568, 0.8274509803921568)
213	382.237	645.321	(0.8274509803921568, 0.8274509803921568, 0.8274509803921568)
214	382.728	650.655	(0.8274509803921568, 0.8274509803921568, 0.8274509803921568)
215	383.735	650.82	(0.8274509803921568, 0.8274509803921568, 0.8274509803921568)
216	384.279	651.664	(0.8274509803921568, 0.8274509803921568, 0.8274509803921568)
217	383.926	651.74	(0.8274509803921568, 0.8274509803921568, 0.8274509803921568)
218	384.801	652.891	(0.8274509803921568, 0.8274509803921568, 0.8274509803921568)
219	347.542	598.096	(0.8274509803921568, 0.8274509803921568, 0.8274509803921568)
220	348.029	598.638	(0.8274509803921568, 0.8274509803921568, 0.8274509803921568)
221	349.962	599.272	(0.8274509803921568, 0.8274509803921568, 0.8274509803921568)
222	363.077	580.279	(0.8274509803921568, 0.8274509803921568, 0.8274509803921568)
223	374.901	581.829	(0.8274509803921568, 0.8274509803921568, 0.8274509803921568)
224	374.426	582.331	(0.8274509803921568, 0.8274509803921568, 0.8274509803921568)
225	386.824	648.541	(0.8274509803921568, 0.8274509803921568, 0.8274509803921568)
226	388.175	649.568	(0.8274509803921568, 0.8274509803921568, 0.8274509803921568)
227	383.603	649.012	(0.8274509803921568, 0.8274509803921568, 0.8274509803921568)
228	388.105	646.445	(0.8274509803921568, 0.8274509803921568, 0.8274509803921568)
229	385.707	648.032	(0.8274509803921568, 0.8274509803921568, 0.8274509803921568)
230	386.519	649.017	(0.8274509803921568, 0.8274509803921568, 0.8274509803921568)
231	332.112	611.248	(0.8274509803921568, 0.8274509803921568, 0.8274509803921568)
232	331.258	609.211	(0.8274509803921568, 0.8274509803921568, 0.8274509803921568)
233	341.298	604.42	(0.8274509803921568, 0.8274509803921568, 0.8274509803921568)
234	331.046	610.495	(0.8274509803921568, 0.8274509803921568, 0.8274509803921568)
235	328.929	611.339	(0.8274509803921568, 0.8274509803921568, 0.8274509803921568)
236	331.312	609.262	(0.8274509803921568, 0.8274509803921568, 0.8274509803921568)
237	633.078	529.23	(0.8274509803921568, 0.8274509803921568, 0.8274509803921568)
238	632.723	527.685	(0.8274509803921568, 0.8274509803921568, 0.8274509803921568)
239	634.312	527.556	(0.8274509803921568, 0.8274509803921568, 0.8274509803921568)
240	633.48	528.815	(0.8274509803921568, 0.8274509803921568, 0.8274509803921568)
241	634.851	526.913	(0.8274509803921568, 0.8274509803921568, 0.8274509803921568)
242	623.676	472.307	(0.8274509803921568, 0.8274509803921568, 0.8274509803921568)
243	634.549	527.453	(0.8274509803921568, 0.8274509803921568, 0.8274509803921568)
244	633.227	528.811	(0.8274509803921568, 0.8274509803921568, 0.8274509803921568)
245	629.045	527.518	(0.8274509803921568, 0.8274509803921568, 0.8274509803921568)
246	633.229	530.243	(0.8274509803921568, 0.8274509803921568, 0.8274509803921568)
247	633.899	529.856	(0.8274509803921568, 0.8274509803921568, 0.8274509803921568)
248	632.427	526.62	(0.8274509803921568, 0.8274509803921568, 0.8274509803921568)
249	627.852	530.602	(0.8274509803921568, 0.8274509803921568, 0.8274509803921568)
250	628.678	529.462	(0.8274509803921568, 0.8274509803921568, 0.8274509803921568)
251	631.016	531.046	(0.8274509803921568, 0.8274509803921568, 0.8274509803921568)
252	628.557	530.538	(0.8274509803921568, 0.8274509803921568, 0.8274509803921568)
253	627.141	529.971	(0.8274509803921568, 0.8274509803921568, 0.8274509803921568)
254	628.262	530.135	(0.8274509803921568, 0.8274509803921568, 0.8274509803921568)
255	637.256	531.288	(0.8274509803921568, 0.8274509803921568, 0.8274509803921568)
256	637.494	532.636	(0.8274509803921568, 0.8274509803921568, 0.8274509803921568)
257	637.943	531.859	(0.8274509803921568, 0.8274509803921568, 0.8274509803921568)
258	638.208	530.984	(0.8274509803921568, 0.8274509803921568, 0.8274509803921568)
259	637.8	532.272	(0.8274509803921568, 0.8274509803921568, 0.8274509803921568)
260	638.644	531.573	(0.8274509803921568, 0.8274509803921568, 0.8274509803921568)
261	614.209	512.938	(0.8274509803921568, 0.8274509803921568, 0.8274509803921568)
262	610.357	512.425	(0.8274509803921568, 0.8274509803921568, 0.8274509803921568)
263	610.965	513.56	(0.8274509803921568, 0.8274509803921568, 0.8274509803921568)
264	615.095	514.298	(0.8274509803921568, 0.8274509803921568, 0.8274509803921568)
265	614.867	513.853	(0.8274509803921568, 0.8274509803921568, 0.8274509803921568)
266	614.632	513.677	(0.8274509803921568, 0.8274509803921568, 0.8274509803921568)
267	613.705	508.056	(0.8274509803921568, 0.8274509803921568, 0.8274509803921568)
268	615.153	508.97	(0.8274509803921568, 0.8274509803921568, 0.8274509803921568)
269	610.106	506.718	(0.8274509803921568, 0.8274509803921568, 0.8274509803921568)
270	615.844	509.35	(0.8274509803921568, 0.8274509803921568, 0.8274509803921568)
271	614.716	509.837	(0.8274509803921568, 0.8274509803921568, 0.8274509803921568)
272	615.959	510.081	(0.8274509803921568, 0.8274509803921568, 0.8274509803921568)
273	613.486	508.695	(0.8274509803921568, 0.8274509803921568, 0.8274509803921568)
274	605.033	507.688	(0.8274509803921568, 0.8274509803921568, 0.8274509803921568)
275	622.178	505.2	(0.8274509803921568, 0.8274509803921568, 0.8274509803921568)
276	622.398	505.2	(0.8274509803921568, 0.8274509803921568, 0.8274509803921568)
277	616.363	511.63	(0.8274509803921568, 0.8274509803921568, 0.8274509803921568)
278	613.102	506.528	(0.8274509803921568, 0.8274509803921568, 0.8274509803921568)
279	616.43	510.193	(0.8274509803921568, 0.8274509803921568, 0.8274509803921568)
280	616.591	510.289	(0.8274509803921568, 0.8274509803921568, 0.8274509803921568)
281	618.157	512.215	(0.8274509803921568, 0.8274509803921568, 0.8274509803921568)
282	617.059	511.245	(0.8274509803921568, 0.8274509803921568, 0.8274509803921568)
283	618.639	511.826	(0.8274509803921568, 0.8274509803921568, 0.8274509803921568)
284	594.178	601.177	(0.8274509803921568, 0.8274509803921568, 0.8274509803921568)
285	593.697	600.053	(0.8274509803921568, 0.8274509803921568, 0.8274509803921568)
286	592.574	602.659	(0.8274509803921568, 0.8274509803921568, 0.8274509803921568)
287	592.318	600.027	(0.8274509803921568, 0.8274509803921568, 0.8274509803921568)
288	594.152	599.548	(0.8274509803921568, 0.8274509803921568, 0.8274509803921568)
289	593.043	600.407	(0.8274509803921568, 0.8274509803921568, 0.8274509803921568)
290	590.433	280.603	(0.8274509803921568, 0.8274509803921568, 0.8274509803921568)
291	589.652	280.57	(0.8274509803921568, 0.8274509803921568, 0.8274509803921568)
292	591.512	280.597	(0.8274509803921568, 0.8274509803921568, 0.8274509803921568)
293	588.32	281.71	(0.8274509803921568, 0.8274509803921568, 0.8274509803921568)
294	588.837	281.349	(0.8274509803921568, 0.8274509803921568, 0.8274509803921568)
295	480.333	188.931	(0.8274509803921568, 0.8274509803921568, 0.8274509803921568)
296	480.856	190.689	(0.8274509803921568, 0.8274509803921568, 0.8274509803921568)
297	482.187	190.828	(0.8274509803921568, 0.8274509803921568, 0.8274509803921568)
298	482.833	190.952	(0.8274509803921568, 0.8274509803921568, 0.8274509803921568)
299	477.898	191.293	(0.8274509803921568, 0.8274509803921568, 0.8274509803921568)
300	481.599	190.136	(0.8274509803921568, 0.8274509803921568, 0.8274509803921568)
301	391.163	246.203	(0.8274509803921568, 0.8274509803921568, 0.8274509803921568)
302	388.556	248.31	(0.8274509803921568, 0.8274509803921568, 0.8274509803921568)
303	389.374	247.732	(0.8274509803921568, 0.8274509803921568, 0.8274509803921568)
304	390.606	246.807	(0.8274509803921568, 0.8274509803921568, 0.8274509803921568)
305	388.94	248.007	(0.8274509803921568, 0.8274509803921568, 0.8274509803921568)
306	388.686	248.138	(0.8274509803921568, 0.8274509803921568, 0.8274509803921568)
307	243.767	452.916	(0.8274509803921568, 0.8274509803921568, 0.8274509803921568)
308	243.614	453.077	(0.8274509803921568, 0.8274509803921568, 0.8274509803921568)
309	250.595	453.062	(0.8274509803921568, 0.8274509803921568, 0.8274509803921568)
310	243.871	452.558	(0.8274509803921568, 0.8274509803921568, 0.8274509803921568)
311	243.925	452.604	(0.8274509803921568, 0.8274509803921568, 0.8274509803921568)
312	245.275	453.659	(0.8274509803921568, 0.8274509803921568, 0.8274509803921568)
313	139.589	441.783	(0.8274509803921568, 0.8274509803921568, 0.8274509803921568)
314	139.862	443.804	(0.8274509803921568, 0.8274509803921568, 0.8274509803921568)
315	139.393	442.633	(0.8274509803921568, 0.8274509803921568, 0.8274509803921568)
316	139.618	442.052	(0.8274509803921568, 0.8274509803921568, 0.8274509803921568)
317	140.969	444.007	(0.8274509803921568, 0.8274509803921568, 0.8274509803921568)
318	139.644	441.187	(0.8274509803921568, 0.8274509803921568, 0.8274509803921568)
319	254	473.372	(0.8274509803921568, 0.8274509803921568, 0.8274509803921568)
320	252.61	473.942	(0.8274509803921568, 0.8274509803921568, 0.8274509803921568)
321	251.985	473.829	(0.8274509803921568, 0.8274509803921568, 0.8274509803921568)
322	252.839	474.065	(0.8274509803921568, 0.8274509803921568, 0.8274509803921568)
323	252.714	474.245	(0.8274509803921568, 0.8274509803921568, 0.8274509803921568)
324	251.755	473.551	(0.8274509803921568, 0.8274509803921568, 0.8274509803921568)
325	74.777	446.129	(0.8274509803921568, 0.8274509803921568, 0.8274509803921568)
326	74.218	445.645	(0.8274509803921568, 0.8274509803921568, 0.8274509803921568)
327	74.599	445.475	(0.8274509803921568, 0.8274509803921568, 0.8274509803921568)
328	74.977	446.006	(0.8274509803921568, 0.8274509803921568, 0.8274509803921568)
329	74.287	445.221	(0.8274509803921568, 0.8274509803921568, 0.8274509803921568)
330	74.794	445.547	(0.8274509803921568, 0.8274509803921568, 0.8274509803921568)
331	152.018	287.746	(0.8274509803921568, 0.8274509803921568, 0.8274509803921568)
332	152.516	288.739	(0.8274509803921568, 0.8274509803921568, 0.8274509803921568)
333	150.98	289.24	(0.8274509803921568, 0.8274509803921568, 0.8274509803921568)
334	152.561	288.464	(0.8274509803921568, 0.8274509803921568, 0.8274509803921568)
335	151.613	289.644	(0.8274509803921568, 0.8274509803921568, 0.8274509803921568)
336	151.467	290.035	(0.8274509803921568, 0.8274509803921568, 0.8274509803921568)
337	153.704	286.5	(0.8274509803921568, 0.8274509803921568, 0.8274509803921568)
338	153.623	286.351	(0.8274509803921568, 0.8274509803921568, 0.8274509803921568)
339	153.813	286.224	(0.8274509803921568, 0.8274509803921568, 0.8274509803921568)
340	153.791	286.792	(0.8274509803921568, 0.8274509803921568, 0.8274509803921568)
341	154.218	286.139	(0.8274509803921568, 0.8274509803921568, 0.8274509803921568)
342	153.808	286.958	(0.8274509803921568, 0.8274509803921568, 0.8274509803921568)
343	192.646	250.146	(0.8274509803921568, 0.8274509803921568, 0.8274509803921568)
344	192.713	250.223	(0.8274509803921568, 0.8274509803921568, 0.8274509803921568)
345	185.314	247.996	(0.8274509803921568, 0.8274509803921568, 0.8274509803921568)
346	192.259	250.018	(0.8274509803921568, 0.8274509803921568, 0.8274509803921568)
347	192.094	249.975	(0.8274509803921568, 0.8274509803921568, 0.8274509803921568)
348	185.347	246.4	(0.8274509803921568, 0.8274509803921568, 0.8274509803921568)
349	322.331	76.609	(0.8274509803921568, 0.8274509803921568, 0.8274509803921568)
350	162.058	295.691	(0.8274509803921568, 0.8274509803921568, 0.8274509803921568)
351	162.025	295.632	(0.8274509803921568, 0.8274509803921568, 0.8274509803921568)
352	322.294	76.641	(0.8274509803921568, 0.8274509803921568, 0.8274509803921568)
353	161.964	295.528	(0.8274509803921568, 0.8274509803921568, 0.8274509803921568)
354	161.993	295.659	(0.8274509803921568, 0.8274509803921568, 0.8274509803921568)
355	144.36	343.686	(0.8274509803921568, 0.8274509803921568, 0.8274509803921568)
356	143.4	342.909	(0.8274509803921568, 0.8274509803921568, 0.8274509803921568)
357	143.591	342.736	(0.8274509803921568, 0.8274509803921568, 0.8274509803921568)
358	144.03	343.887	(0.8274509803921568, 0.8274509803921568, 0.8274509803921568)
359	141.39	342.141	(0.8274509803921568, 0.8274509803921568, 0.8274509803921568)
360	146.92	346.347	(0.8274509803921568, 0.8274509803921568, 0.8274509803921568)
361	146.851	346.456	(0.8274509803921568, 0.8274509803921568, 0.8274509803921568)
362	144.564	344.847	(0.8274509803921568, 0.8274509803921568, 0.8274509803921568)
363	146.321	346.143	(0.8274509803921568, 0.8274509803921568, 0.8274509803921568)
364	146.16	346.022	(0.8274509803921568, 0.8274509803921568, 0.8274509803921568)
365	145.46	346.507	(0.8274509803921568, 0.8274509803921568, 0.8274509803921568)
366	104.713	397.255	(0.8274509803921568, 0.8274509803921568, 0.8274509803921568)
367	104.761	397.194	(0.8274509803921568, 0.8274509803921568, 0.8274509803921568)
368	106.622	398.041	(0.8274509803921568, 0.8274509803921568, 0.8274509803921568)
369	105.109	397.372	(0.8274509803921568, 0.8274509803921568, 0.8274509803921568)
370	105.538	397.424	(0.8274509803921568, 0.8274509803921568, 0.8274509803921568)
371	106.556	397.386	(0.8274509803921568, 0.8274509803921568, 0.8274509803921568)
372	180.75	479.371	(0.8274509803921568, 0.8274509803921568, 0.8274509803921568)
373	180.831	478.876	(0.8274509803921568, 0.8274509803921568, 0.8274509803921568)
374	180.425	477.661	(0.8274509803921568, 0.8274509803921568, 0.8274509803921568)
375	181.057	479.014	(0.8274509803921568, 0.8274509803921568, 0.8274509803921568)
376	180.987	478.427	(0.8274509803921568, 0.8274509803921568, 0.8274509803921568)
377	181.772	478.638	(0.8274509803921568, 0.8274509803921568, 0.8274509803921568)
378	508.103	289.336	(0.8274509803921568, 0.8274509803921568, 0.8274509803921568)
379	503.427	289.8	(0.8274509803921568, 0.8274509803921568, 0.8274509803921568)
380	446.561	99.686	(0.8274509803921568, 0.8274509803921568, 0.8274509803921568)
381	495.502	280.967	(0.8274509803921568, 0.8274509803921568, 0.8274509803921568)
382	504.895	298.196	(0.8274509803921568, 0.8274509803921568, 0.8274509803921568)
383	496.788	263.947	(0.8274509803921568, 0.8274509803921568, 0.8274509803921568)
384	516.688	303.9	(0.8274509803921568, 0.8274509803921568, 0.8274509803921568)
385	517.07	305.835	(0.8274509803921568, 0.8274509803921568, 0.8274509803921568)
386	517.831	307.045	(0.8274509803921568, 0.8274509803921568, 0.8274509803921568)
387	516.303	306.726	(0.8274509803921568, 0.8274509803921568, 0.8274509803921568)
388	521.892	310.38	(0.8274509803921568, 0.8274509803921568, 0.8274509803921568)
389	521.387	306.122	(0.8274509803921568, 0.8274509803921568, 0.8274509803921568)
390	469.151	348.825	(0.8274509803921568, 0.8274509803921568, 0.8274509803921568)
391	470.505	349.756	(0.8274509803921568, 0.8274509803921568, 0.8274509803921568)
392	469.618	349.393	(0.8274509803921568, 0.8274509803921568, 0.8274509803921568)
393	467.667	348.988	(0.8274509803921568, 0.8274509803921568, 0.8274509803921568)
394	468.404	349.129	(0.8274509803921568, 0.8274509803921568, 0.8274509803921568)
395	468.366	348.833	(0.8274509803921568, 0.8274509803921568, 0.8274509803921568)
396	586.957	367.98	(0.8274509803921568, 0.8274509803921568, 0.8274509803921568)
397	587.232	367.81	(0.8274509803921568, 0.8274509803921568, 0.8274509803921568)
398	587.84	367.869	(0.8274509803921568, 0.8274509803921568, 0.8274509803921568)
399	588.971	368.915	(0.8274509803921568, 0.8274509803921568, 0.8274509803921568)
400	588.066	367.921	(0.8274509803921568, 0.8274509803921568, 0.8274509803921568)
401	586.652	367.146	(0.8274509803921568, 0.8274509803921568, 0.8274509803921568)
402	338.01	342.386	(0.8274509803921568, 0.8274509803921568, 0.8274509803921568)
403	336.373	342.417	(0.8274509803921568, 0.8274509803921568, 0.8274509803921568)
404	338.428	341.963	(0.8274509803921568, 0.8274509803921568, 0.8274509803921568)
405	336.646	342.419	(0.8274509803921568, 0.8274509803921568, 0.8274509803921568)
406	341.04	345.387	(0.8274509803921568, 0.8274509803921568, 0.8274509803921568)
407	337.098	342.426	(0.8274509803921568, 0.8274509803921568, 0.8274509803921568)
408	320.199	346.291	(0.8274509803921568, 0.8274509803921568, 0.8274509803921568)
409	323.695	346.69	(0.8274509803921568, 0.8274509803921568, 0.8274509803921568)
410	322.574	346.911	(0.8274509803921568, 0.8274509803921568, 0.8274509803921568)
411	318.282	344.77	(0.8274509803921568, 0.8274509803921568, 0.8274509803921568)
412	322.101	346.741	(0.8274509803921568, 0.8274509803921568, 0.8274509803921568)
413	322.264	346.527	(0.8274509803921568, 0.8274509803921568, 0.8274509803921568)
414	217.207	382.559	(0.8274509803921568, 0.8274509803921568, 0.8274509803921568)
415	217.1	381.922	(0.8274509803921568, 0.8274509803921568, 0.8274509803921568)
416	217.466	381.223	(0.8274509803921568, 0.8274509803921568, 0.8274509803921568)
417	216.812	383.259	(0.8274509803921568, 0.8274509803921568, 0.8274509803921568)
418	118.339	311.429	(0.8274509803921568, 0.8274509803921568, 0.8274509803921568)
419	216.708	379.402	(0.8274509803921568, 0.8274509803921568, 0.8274509803921568)
420	276.057	346.033	(0.8274509803921568, 0.8274509803921568, 0.8274509803921568)
421	283.794	348.243	(0.8274509803921568, 0.8274509803921568, 0.8274509803921568)
422	278.308	345.373	(0.8274509803921568, 0.8274509803921568, 0.8274509803921568)
423	273.85	345.795	(0.8274509803921568, 0.8274509803921568, 0.8274509803921568)
424	274.676	345.019	(0.8274509803921568, 0.8274509803921568, 0.8274509803921568)
425	284.772	351.846	(0.8274509803921568, 0.8274509803921568, 0.8274509803921568)
426	744.897	438.268	(0.8274509803921568, 0.8274509803921568, 0.8274509803921568)
427	747.897	436.484	(0.8274509803921568, 0.8274509803921568, 0.8274509803921568)
428	753.873	442.711	(0.8274509803921568, 0.8274509803921568, 0.8274509803921568)
429	752.54	436.608	(0.8274509803921568, 0.8274509803921568, 0.8274509803921568)
430	755.252	444.886	(0.8274509803921568, 0.8274509803921568, 0.8274509803921568)
431	752.226	435.841	(0.8274509803921568, 0.8274509803921568, 0.8274509803921568)
432	748.253	440.21	(0.8274509803921568, 0.8274509803921568, 0.8274509803921568)
433	753.161	442.022	(0.8274509803921568, 0.8274509803921568, 0.8274509803921568)
434	750.858	438.253	(0.8274509803921568, 0.8274509803921568, 0.8274509803921568)
435	749.063	441.537	(0.8274509803921568, 0.8274509803921568, 0.8274509803921568)
436	754.859	444.183	(0.8274509803921568, 0.8274509803921568, 0.8274509803921568)
437	751.52	461.217	(0.8274509803921568, 0.8274509803921568, 0.8274509803921568)
438	753.949	463.068	(0.8274509803921568, 0.8274509803921568, 0.8274509803921568)
439	753.345	463.158	(0.8274509803921568, 0.8274509803921568, 0.8274509803921568)
440	750.624	459.996	(0.8274509803921568, 0.8274509803921568, 0.8274509803921568)
441	751.501	461.201	(0.8274509803921568, 0.8274509803921568, 0.8274509803921568)
442	753.448	461.422	(0.8274509803921568, 0.8274509803921568, 0.8274509803921568)
443	754.723	465.43	(0.8274509803921568, 0.8274509803921568, 0.8274509803921568)
444	751.871	463.29	(0.8274509803921568, 0.8274509803921568, 0.8274509803921568)
445	754.182	465.359	(0.8274509803921568, 0.8274509803921568, 0.8274509803921568)
446	749.376	459.01	(0.8274509803921568, 0.8274509803921568, 0.8274509803921568)
447	751.314	466.464	(0.8274509803921568, 0.8274509803921568, 0.8274509803921568)
448	755.06	466.317	(0.8274509803921568, 0.8274509803921568, 0.8274509803921568)
449	748.593	466.668	(0.8274509803921568, 0.8274509803921568, 0.8274509803921568)
450	748.781	467.166	(0.8274509803921568, 0.8274509803921568, 0.8274509803921568)
451	754.333	466.498	(0.8274509803921568, 0.8274509803921568, 0.8274509803921568)
452	749.887	467.605	(0.8274509803921568, 0.8274509803921568, 0.8274509803921568)
453	748.163	469.117	(0.8274509803921568, 0.8274509803921568, 0.8274509803921568)
454	752.778	468.151	(0.8274509803921568, 0.8274509803921568, 0.8274509803921568)
455	750.513	465.807	(0.8274509803921568, 0.8274509803921568, 0.8274509803921568)
456	754.179	466.954	(0.8274509803921568, 0.8274509803921568, 0.8274509803921568)
457	750.08	466.744	(0.8274509803921568, 0.8274509803921568, 0.8274509803921568)
458	746.986	466.687	(0.8274509803921568, 0.8274509803921568, 0.8274509803921568)
459	748.535	466.853	(0.8274509803921568, 0.8274509803921568, 0.8274509803921568)
460	754.465	466.474	(0.8274509803921568, 0.8274509803921568, 0.8274509803921568)
461	693.875	155.251	(0.8274509803921568, 0.8274509803921568, 0.8274509803921568)
462	694.524	155.517	(0.8274509803921568, 0.8274509803921568, 0.8274509803921568)
463	692.893	159.525	(0.8274509803921568, 0.8274509803921568, 0.8274509803921568)
464	692.064	156.896	(0.8274509803921568, 0.8274509803921568, 0.8274509803921568)
465	691.603	158.821	(0.8274509803921568, 0.8274509803921568, 0.8274509803921568)
466	691.898	160.601	(0.8274509803921568, 0.8274509803921568, 0.8274509803921568)
467	692.531	164.979	(0.8274509803921568, 0.8274509803921568, 0.8274509803921568)
468	692.802	163.838	(0.8274509803921568, 0.8274509803921568, 0.8274509803921568)
469	698.82	158.091	(0.8274509803921568, 0.8274509803921568, 0.8274509803921568)
470	690.637	159.312	(0.8274509803921568, 0.8274509803921568, 0.8274509803921568)
471	692.848	165.137	(0.8274509803921568, 0.8274509803921568, 0.8274509803921568)
472	686.592	142.31	(0.8274509803921568, 0.8274509803921568, 0.8274509803921568)
473	683.479	148.816	(0.8274509803921568, 0.8274509803921568, 0.8274509803921568)
474	675.364	165.576	(0.8274509803921568, 0.8274509803921568, 0.8274509803921568)
475	683.928	149.272	(0.8274509803921568, 0.8274509803921568, 0.8274509803921568)
476	668.026	157.478	(0.8274509803921568, 0.8274509803921568, 0.8274509803921568)
477	671.215	164.227	(0.8274509803921568, 0.8274509803921568, 0.8274509803921568)
478	651.738	141.608	(0.8274509803921568, 0.8274509803921568, 0.8274509803921568)
479	650.501	143.757	(0.8274509803921568, 0.8274509803921568, 0.8274509803921568)
480	651.588	142.074	(0.8274509803921568, 0.8274509803921568, 0.8274509803921568)
481	652.572	140.848	(0.8274509803921568, 0.8274509803921568, 0.8274509803921568)
482	650.4	142.627	(0.8274509803921568, 0.8274509803921568, 0.8274509803921568)
483	651.234	142.771	(0.8274509803921568, 0.8274509803921568, 0.8274509803921568)
484	797.773	272.692	(0.8274509803921568, 0.8274509803921568, 0.8274509803921568)
485	800.998	271.425	(0.8274509803921568, 0.8274509803921568, 0.8274509803921568)
486	798.31	269.451	(0.8274509803921568, 0.8274509803921568, 0.8274509803921568)
487	801.942	269.618	(0.8274509803921568, 0.8274509803921568, 0.8274509803921568)
488	801.726	267.965	(0.8274509803921568, 0.8274509803921568, 0.8274509803921568)
489	798.022	272.487	(0.8274509803921568, 0.8274509803921568, 0.8274509803921568)
490	822.913	268.786	(0.8274509803921568, 0.8274509803921568, 0.8274509803921568)
491	823.004	268.664	(0.8274509803921568, 0.8274509803921568, 0.8274509803921568)
492	822.753	268.673	(0.8274509803921568, 0.8274509803921568, 0.8274509803921568)
493	823.063	268.683	(0.8274509803921568, 0.8274509803921568, 0.8274509803921568)
494	822.632	268.908	(0.8274509803921568, 0.8274509803921568, 0.8274509803921568)
495	823.085	268.69	(0.8274509803921568, 0.8274509803921568, 0.8274509803921568)
496	814.717	280.315	(0.8274509803921568, 0.8274509803921568, 0.8274509803921568)
497	815.362	278.738	(0.8274509803921568, 0.8274509803921568, 0.8274509803921568)
498	815.953	280.827	(0.8274509803921568, 0.8274509803921568, 0.8274509803921568)
499	812.587	279.996	(0.8274509803921568, 0.8274509803921568, 0.8274509803921568)
500	813.405	281.991	(0.8274509803921568, 0.8274509803921568, 0.8274509803921568)
501	810.573	280.026	(0.8274509803921568, 0.8274509803921568, 0.8274509803921568)
502	743.499	205.193	(0.8274509803921568, 0.8274509803921568, 0.8274509803921568)
503	742.285	206.096	(0.8274509803921568, 0.8274509803921568, 0.8274509803921568)
504	742.848	205.682	(0.8274509803921568, 0.8274509803921568, 0.8274509803921568)
505	744.026	205.824	(0.8274509803921568, 0.8274509803921568, 0.8274509803921568)
506	742.705	205.748	(0.8274509803921568, 0.8274509803921568, 0.8274509803921568)
507	742.716	206.336	(0.8274509803921568, 0.8274509803921568, 0.8274509803921568)
508	531.086	209.918	(0.8274509803921568, 0.8274509803921568, 0.8274509803921568)
509	531.047	211.289	(0.8274509803921568, 0.8274509803921568, 0.8274509803921568)
510	530.895	212.355	(0.8274509803921568, 0.8274509803921568, 0.8274509803921568)
511	531.064	210.462	(0.8274509803921568, 0.8274509803921568, 0.8274509803921568)
512	531.069	210.603	(0.8274509803921568, 0.8274509803921568, 0.8274509803921568)
513	530.923	211.715	(0.8274509803921568, 0.8274509803921568, 0.8274509803921568)
514	510.951	299.588	(0.8274509803921568, 0.8274509803921568, 0.8274509803921568)
515	512.743	298.784	(0.8274509803921568, 0.8274509803921568, 0.8274509803921568)
516	513.319	298.482	(0.8274509803921568, 0.8274509803921568, 0.8274509803921568)
517	519.56	285.033	(0.8274509803921568, 0.8274509803921568, 0.8274509803921568)
518	519.196	289.59	(0.8274509803921568, 0.8274509803921568, 0.8274509803921568)
519	459.405	345.404	(0.8274509803921568, 0.8274509803921568, 0.8274509803921568)
520	459.966	344.794	(0.8274509803921568, 0.8274509803921568, 0.8274509803921568)
521	459.51	346.247	(0.8274509803921568, 0.8274509803921568, 0.8274509803921568)
522	458.3	345.215	(0.8274509803921568, 0.8274509803921568, 0.8274509803921568)
523	461.207	347.329	(0.8274509803921568, 0.8274509803921568, 0.8274509803921568)
524	460.121	347.223	(0.8274509803921568, 0.8274509803921568, 0.8274509803921568)
525	586.97	370.253	(0.8274509803921568, 0.8274509803921568, 0.8274509803921568)
526	575.884	361.272	(0.8274509803921568, 0.8274509803921568, 0.8274509803921568)
527	578.2	364.391	(0.8274509803921568, 0.8274509803921568, 0.8274509803921568)
528	583.527	361.057	(0.8274509803921568, 0.8274509803921568, 0.8274509803921568)
529	579.494	361.621	(0.8274509803921568, 0.8274509803921568, 0.8274509803921568)
530	583.805	361.839	(0.8274509803921568, 0.8274509803921568, 0.8274509803921568)
531	293.353	384.332	(0.8274509803921568, 0.8274509803921568, 0.8274509803921568)
532	293.183	384.496	(0.8274509803921568, 0.8274509803921568, 0.8274509803921568)
533	293.114	384.587	(0.8274509803921568, 0.8274509803921568, 0.8274509803921568)
534	293.19	384.494	(0.8274509803921568, 0.8274509803921568, 0.8274509803921568)
535	293.123	384.548	(0.8274509803921568, 0.8274509803921568, 0.8274509803921568)
536	293.161	384.455	(0.8274509803921568, 0.8274509803921568, 0.8274509803921568)
537	288.272	389.264	(0.8274509803921568, 0.8274509803921568, 0.8274509803921568)
538	288.786	389.049	(0.8274509803921568, 0.8274509803921568, 0.8274509803921568)
539	288.712	389.022	(0.8274509803921568, 0.8274509803921568, 0.8274509803921568)
540	289.158	388.615	(0.8274509803921568, 0.8274509803921568, 0.8274509803921568)
541	288.589	389.113	(0.8274509803921568, 0.8274509803921568, 0.8274509803921568)
542	288.367	389.326	(0.8274509803921568, 0.8274509803921568, 0.8274509803921568)
543	248.979	380.566	(0.8274509803921568, 0.8274509803921568, 0.8274509803921568)
544	242.599	377.193	(0.8274509803921568, 0.8274509803921568, 0.8274509803921568)
545	243.686	377.065	(0.8274509803921568, 0.8274509803921568, 0.8274509803921568)
546	248.049	378.424	(0.8274509803921568, 0.8274509803921568, 0.8274509803921568)
547	242.44	379.348	(0.8274509803921568, 0.8274509803921568, 0.8274509803921568)
548	244.499	377.38	(0.8274509803921568, 0.8274509803921568, 0.8274509803921568)
549	279.843	349.296	(0.8274509803921568, 0.8274509803921568, 0.8274509803921568)
550	283.317	350.664	(0.8274509803921568, 0.8274509803921568, 0.8274509803921568)
551	282.301	352.146	(0.8274509803921568, 0.8274509803921568, 0.8274509803921568)
552	279.423	350.704	(0.8274509803921568, 0.8274509803921568, 0.8274509803921568)
553	280.34	351.476	(0.8274509803921568, 0.8274509803921568, 0.8274509803921568)
554	282.579	351.67	(0.8274509803921568, 0.8274509803921568, 0.8274509803921568)
555	440.913	149.688	(0.8274509803921568, 0.8274509803921568, 0.8274509803921568)
556	444.147	149.838	(0.8274509803921568, 0.8274509803921568, 0.8274509803921568)
557	441.995	149.623	(0.8274509803921568, 0.8274509803921568, 0.8274509803921568)
558	443.152	149.462	(0.8274509803921568, 0.8274509803921568, 0.8274509803921568)
559	418.914	139.236	(0.8274509803921568, 0.8274509803921568, 0.8274509803921568)
560	445.414	149.74	(0.8274509803921568, 0.8274509803921568, 0.8274509803921568)
561	416.77	132.135	(0.8274509803921568, 0.8274509803921568, 0.8274509803921568)
562	416.694	137.473	(0.8274509803921568, 0.8274509803921568, 0.8274509803921568)
563	416.58	136.936	(0.8274509803921568, 0.8274509803921568, 0.8274509803921568)
564	416.133	136.869	(0.8274509803921568, 0.8274509803921568, 0.8274509803921568)
565	419.948	135.344	(0.8274509803921568, 0.8274509803921568, 0.8274509803921568)
566	417.386	136.647	(0.8274509803921568, 0.8274509803921568, 0.8274509803921568)
567	414.526	129.711	(0.8274509803921568, 0.8274509803921568, 0.8274509803921568)
568	446.075	101.942	(0.8274509803921568, 0.8274509803921568, 0.8274509803921568)
569	425.525	111.626	(0.8274509803921568, 0.8274509803921568, 0.8274509803921568)
570	416.381	128.949	(0.8274509803921568, 0.8274509803921568, 0.8274509803921568)
571	442.738	106.27	(0.8274509803921568, 0.8274509803921568, 0.8274509803921568)
572	443.22	103.064	(0.8274509803921568, 0.8274509803921568, 0.8274509803921568)
573	237.117	174.946	(0.8274509803921568, 0.8274509803921568, 0.8274509803921568)
574	236.524	174.553	(0.8274509803921568, 0.8274509803921568, 0.8274509803921568)
575	236.459	174.876	(0.8274509803921568, 0.8274509803921568, 0.8274509803921568)
576	237.99	175.151	(0.8274509803921568, 0.8274509803921568, 0.8274509803921568)
577	238.805	174.936	(0.8274509803921568, 0.8274509803921568, 0.8274509803921568)
578	235.38	174.026	(0.8274509803921568, 0.8274509803921568, 0.8274509803921568)
579	387.25	580.193	(0.8274509803921568, 0.8274509803921568, 0.8274509803921568)
580	387.1	580.426	(0.8274509803921568, 0.8274509803921568, 0.8274509803921568)
581	388.727	580.43	(0.8274509803921568, 0.8274509803921568, 0.8274509803921568)
582	388.305	580.451	(0.8274509803921568, 0.8274509803921568, 0.8274509803921568)
583	381.846	578.273	(0.8274509803921568, 0.8274509803921568, 0.8274509803921568)
584	387.105	580.676	(0.8274509803921568, 0.8274509803921568, 0.8274509803921568)
585	384.497	569.882	(0.8274509803921568, 0.8274509803921568, 0.8274509803921568)
586	379.603	570.402	(0.8274509803921568, 0.8274509803921568, 0.8274509803921568)
587	384.742	570.716	(0.8274509803921568, 0.8274509803921568, 0.8274509803921568)
588	382.792	569.847	(0.8274509803921568, 0.8274509803921568, 0.8274509803921568)
589	361.558	573.292	(0.8274509803921568, 0.8274509803921568, 0.8274509803921568)
590	379.559	569.705	(0.8274509803921568, 0.8274509803921568, 0.8274509803921568)
591	395.173	583.981	(0.8274509803921568, 0.8274509803921568, 0.8274509803921568)
592	395.397	579.906	(0.8274509803921568, 0.8274509803921568, 0.8274509803921568)
593	394.286	582.971	(0.8274509803921568, 0.8274509803921568, 0.8274509803921568)
594	395.798	583.88	(0.8274509803921568, 0.8274509803921568, 0.8274509803921568)
595	394.72	583.258	(0.8274509803921568, 0.8274509803921568, 0.8274509803921568)
596	395.175	582.041	(0.8274509803921568, 0.8274509803921568, 0.8274509803921568)
597	360.102	589.551	(0.8274509803921568, 0.8274509803921568, 0.8274509803921568)
598	363.588	592.941	(0.8274509803921568, 0.8274509803921568, 0.8274509803921568)
599	361.346	589.799	(0.8274509803921568, 0.8274509803921568, 0.8274509803921568)
600	237.659	630.396	(0.8274509803921568, 0.8274509803921568, 0.8274509803921568)
601	363.02	591.723	(0.8274509803921568, 0.8274509803921568, 0.8274509803921568)
602	559.333	594.084	(0.8274509803921568, 0.8274509803921568, 0.8274509803921568)
603	559.187	594.049	(0.8274509803921568, 0.8274509803921568, 0.8274509803921568)
604	559.501	594.412	(0.8274509803921568, 0.8274509803921568, 0.8274509803921568)
605	559.276	594.068	(0.8274509803921568, 0.8274509803921568, 0.8274509803921568)
606	559.332	594.229	(0.8274509803921568, 0.8274509803921568, 0.8274509803921568)
607	559.876	594.655	(0.8274509803921568, 0.8274509803921568, 0.8274509803921568)
608	306.41	195.216	(0.8274509803921568, 0.8274509803921568, 0.8274509803921568)
609	306.537	195.167	(0.8274509803921568, 0.8274509803921568, 0.8274509803921568)
610	306.433	195.221	(0.8274509803921568, 0.8274509803921568, 0.8274509803921568)
611	306.563	195.166	(0.8274509803921568, 0.8274509803921568, 0.8274509803921568)
612	306.482	195.182	(0.8274509803921568, 0.8274509803921568, 0.8274509803921568)
613	306.454	195.232	(0.8274509803921568, 0.8274509803921568, 0.8274509803921568)
614	421.257	186.846	(0.8274509803921568, 0.8274509803921568, 0.8274509803921568)
615	415.125	188.339	(0.8274509803921568, 0.8274509803921568, 0.8274509803921568)
616	415.917	188.78	(0.8274509803921568, 0.8274509803921568, 0.8274509803921568)
617	415.568	188.279	(0.8274509803921568, 0.8274509803921568, 0.8274509803921568)
618	415.854	188.463	(0.8274509803921568, 0.8274509803921568, 0.8274509803921568)
619	417.622	186.077	(0.8274509803921568, 0.8274509803921568, 0.8274509803921568)
620	422.657	178.443	(0.8274509803921568, 0.8274509803921568, 0.8274509803921568)
621	422.652	184.039	(0.8274509803921568, 0.8274509803921568, 0.8274509803921568)
622	423.063	183.657	(0.8274509803921568, 0.8274509803921568, 0.8274509803921568)
623	422.638	179.912	(0.8274509803921568, 0.8274509803921568, 0.8274509803921568)
624	422.491	180.04	(0.8274509803921568, 0.8274509803921568, 0.8274509803921568)
625	422.325	181.49	(0.8274509803921568, 0.8274509803921568, 0.8274509803921568)
626	385.27	429.894	(0.8274509803921568, 0.8274509803921568, 0.8274509803921568)
627	386.654	430.457	(0.8274509803921568, 0.8274509803921568, 0.8274509803921568)
628	382.665	431.21	(0.8274509803921568, 0.8274509803921568, 0.8274509803921568)
629	381.67	432.12	(0.8274509803921568, 0.8274509803921568, 0.8274509803921568)
630	385.762	430.272	(0.8274509803921568, 0.8274509803921568, 0.8274509803921568)
631	383.242	431.411	(0.8274509803921568, 0.8274509803921568, 0.8274509803921568)
632	416.817	457.254	(0.8274509803921568, 0.8274509803921568, 0.8274509803921568)
633	416.096	456.719	(0.8274509803921568, 0.8274509803921568, 0.8274509803921568)
634	415.928	456.669	(0.8274509803921568, 0.8274509803921568, 0.8274509803921568)
635	416.339	456.999	(0.8274509803921568, 0.8274509803921568, 0.8274509803921568)
636	416.154	456.202	(0.8274509803921568, 0.8274509803921568, 0.8274509803921568)
637	416.488	457.204	(0.8274509803921568, 0.8274509803921568, 0.8274509803921568)
638	381.428	498.669	(0.8274509803921568, 0.8274509803921568, 0.8274509803921568)
639	381.329	498.669	(0.8274509803921568, 0.8274509803921568, 0.8274509803921568)
640	382.125	498.848	(0.8274509803921568, 0.8274509803921568, 0.8274509803921568)
641	381.199	499.301	(0.8274509803921568, 0.8274509803921568, 0.8274509803921568)
642	382.263	498.411	(0.8274509803921568, 0.8274509803921568, 0.8274509803921568)
643	381.76	499.078	(0.8274509803921568, 0.8274509803921568, 0.8274509803921568)
644	418.248	556.957	(0.8274509803921568, 0.8274509803921568, 0.8274509803921568)
645	422.74	556.58	(0.8274509803921568, 0.8274509803921568, 0.8274509803921568)
646	422.565	556.535	(0.8274509803921568, 0.8274509803921568, 0.8274509803921568)
647	418.984	556.896	(0.8274509803921568, 0.8274509803921568, 0.8274509803921568)
648	422.395	556.535	(0.8274509803921568, 0.8274509803921568, 0.8274509803921568)
649	422.889	556.345	(0.8274509803921568, 0.8274509803921568, 0.8274509803921568)
650	247.964	61.62	(0.8274509803921568, 0.8274509803921568, 0.8274509803921568)
651	250.847	61.962	(0.8274509803921568, 0.8274509803921568, 0.8274509803921568)
652	264.647	69.355	(0.8274509803921568, 0.8274509803921568, 0.8274509803921568)
653	253.512	62.211	(0.8274509803921568, 0.8274509803921568, 0.8274509803921568)
654	250.793	61.959	(0.8274509803921568, 0.8274509803921568, 0.8274509803921568)
655	264.467	69.36	(0.8274509803921568, 0.8274509803921568, 0.8274509803921568)
656	295.11	103.922	(0.8274509803921568, 0.8274509803921568, 0.8274509803921568)
657	290.907	107.763	(0.8274509803921568, 0.8274509803921568, 0.8274509803921568)
658	258.638	78.509	(0.8274509803921568, 0.8274509803921568, 0.8274509803921568)
659	295.121	104.633	(0.8274509803921568, 0.8274509803921568, 0.8274509803921568)
660	292.838	104.449	(0.8274509803921568, 0.8274509803921568, 0.8274509803921568)
661	276.205	127.641	(0.8274509803921568, 0.8274509803921568, 0.8274509803921568)
662	292.234	106.896	(0.8274509803921568, 0.8274509803921568, 0.8274509803921568)
663	283.657	102.042	(0.8274509803921568, 0.8274509803921568, 0.8274509803921568)
664	284.185	101.849	(0.8274509803921568, 0.8274509803921568, 0.8274509803921568)
665	710.077	417.091	(0.8274509803921568, 0.8274509803921568, 0.8274509803921568)
666	290.767	107.123	(0.8274509803921568, 0.8274509803921568, 0.8274509803921568)
667	280.298	99.964	(0.8274509803921568, 0.8274509803921568, 0.8274509803921568)
668	315.628	69.68	(0.8274509803921568, 0.8274509803921568, 0.8274509803921568)
669	324.253	67.221	(0.8274509803921568, 0.8274509803921568, 0.8274509803921568)
670	326.923	63.354	(0.8274509803921568, 0.8274509803921568, 0.8274509803921568)
671	324.441	66.661	(0.8274509803921568, 0.8274509803921568, 0.8274509803921568)
672	325.174	65.91	(0.8274509803921568, 0.8274509803921568, 0.8274509803921568)
673	326.953	63.672	(0.8274509803921568, 0.8274509803921568, 0.8274509803921568)
674	237.593	656.67	(0.8274509803921568, 0.8274509803921568, 0.8274509803921568)
675	240.345	655.547	(0.8274509803921568, 0.8274509803921568, 0.8274509803921568)
676	240.567	655.209	(0.8274509803921568, 0.8274509803921568, 0.8274509803921568)
677	238.701	656.233	(0.8274509803921568, 0.8274509803921568, 0.8274509803921568)
678	745.24	467.497	(0.8274509803921568, 0.8274509803921568, 0.8274509803921568)
679	243.8	654.458	(0.8274509803921568, 0.8274509803921568, 0.8274509803921568)
680	242.604	648.106	(0.8274509803921568, 0.8274509803921568, 0.8274509803921568)
681	241.314	646.86	(0.8274509803921568, 0.8274509803921568, 0.8274509803921568)
682	730.209	466.277	(0.8274509803921568, 0.8274509803921568, 0.8274509803921568)
683	241.891	647.092	(0.8274509803921568, 0.8274509803921568, 0.8274509803921568)
684	236.536	643.198	(0.8274509803921568, 0.8274509803921568, 0.8274509803921568)
685	235.739	637.859	(0.8274509803921568, 0.8274509803921568, 0.8274509803921568)
686	239.494	636.783	(0.8274509803921568, 0.8274509803921568, 0.8274509803921568)
687	238.098	638.122	(0.8274509803921568, 0.8274509803921568, 0.8274509803921568)
688	236.188	640.895	(0.8274509803921568, 0.8274509803921568, 0.8274509803921568)
689	242.407	647.711	(0.8274509803921568, 0.8274509803921568, 0.8274509803921568)
690	240.937	636.223	(0.8274509803921568, 0.8274509803921568, 0.8274509803921568)
691	232.802	654.633	(0.8274509803921568, 0.8274509803921568, 0.8274509803921568)
692	229.713	652.049	(0.8274509803921568, 0.8274509803921568, 0.8274509803921568)
693	230.783	652.991	(0.8274509803921568, 0.8274509803921568, 0.8274509803921568)
694	233.313	654.724	(0.8274509803921568, 0.8274509803921568, 0.8274509803921568)
695	230.202	653.145	(0.8274509803921568, 0.8274509803921568, 0.8274509803921568)
696	229.826	652.564	(0.8274509803921568, 0.8274509803921568, 0.8274509803921568)
697	812.453	447.598	(0.8274509803921568, 0.8274509803921568, 0.8274509803921568)
698	812.175	450.575	(0.8274509803921568, 0.8274509803921568, 0.8274509803921568)
699	814.157	450.523	(0.8274509803921568, 0.8274509803921568, 0.8274509803921568)
700	814.034	451.693	(0.8274509803921568, 0.8274509803921568, 0.8274509803921568)
701	813.865	450.801	(0.8274509803921568, 0.8274509803921568, 0.8274509803921568)
702	816.46	451.114	(0.8274509803921568, 0.8274509803921568, 0.8274509803921568)
703	815.586	449.737	(0.8274509803921568, 0.8274509803921568, 0.8274509803921568)
704	814.148	447.348	(0.8274509803921568, 0.8274509803921568, 0.8274509803921568)
705	817.331	450.961	(0.8274509803921568, 0.8274509803921568, 0.8274509803921568)
706	817.203	450.854	(0.8274509803921568, 0.8274509803921568, 0.8274509803921568)
707	816.002	451.402	(0.8274509803921568, 0.8274509803921568, 0.8274509803921568)
708	815.453	453.388	(0.8274509803921568, 0.8274509803921568, 0.8274509803921568)
709	816.424	445.471	(0.8274509803921568, 0.8274509803921568, 0.8274509803921568)
710	815.038	446.065	(0.8274509803921568, 0.8274509803921568, 0.8274509803921568)
711	816.843	446.184	(0.8274509803921568, 0.8274509803921568, 0.8274509803921568)
712	816.083	446.012	(0.8274509803921568, 0.8274509803921568, 0.8274509803921568)
713	818.115	448.244	(0.8274509803921568, 0.8274509803921568, 0.8274509803921568)
714	817.409	448.223	(0.8274509803921568, 0.8274509803921568, 0.8274509803921568)
715	817.419	455.05	(0.8274509803921568, 0.8274509803921568, 0.8274509803921568)
716	817.003	456.355	(0.8274509803921568, 0.8274509803921568, 0.8274509803921568)
717	818.492	454.9	(0.8274509803921568, 0.8274509803921568, 0.8274509803921568)
718	818.452	453.421	(0.8274509803921568, 0.8274509803921568, 0.8274509803921568)
719	817.395	455.199	(0.8274509803921568, 0.8274509803921568, 0.8274509803921568)
720	818.148	454.499	(0.8274509803921568, 0.8274509803921568, 0.8274509803921568)
721	832.86	441.441	(0.8274509803921568, 0.8274509803921568, 0.8274509803921568)
722	833.115	441.278	(0.8274509803921568, 0.8274509803921568, 0.8274509803921568)
723	833.377	441.393	(0.8274509803921568, 0.8274509803921568, 0.8274509803921568)
724	832.497	441.603	(0.8274509803921568, 0.8274509803921568, 0.8274509803921568)
725	833.301	440.67	(0.8274509803921568, 0.8274509803921568, 0.8274509803921568)
726	831.23	445.178	(0.8274509803921568, 0.8274509803921568, 0.8274509803921568)
727	830.273	445.298	(0.8274509803921568, 0.8274509803921568, 0.8274509803921568)
728	829.415	445.332	(0.8274509803921568, 0.8274509803921568, 0.8274509803921568)
729	829.926	445.421	(0.8274509803921568, 0.8274509803921568, 0.8274509803921568)
730	830.512	444.769	(0.8274509803921568, 0.8274509803921568, 0.8274509803921568)
731	830.336	445.296	(0.8274509803921568, 0.8274509803921568, 0.8274509803921568)
732	825.47	441.37	(0.8274509803921568, 0.8274509803921568, 0.8274509803921568)
733	825.64	441.367	(0.8274509803921568, 0.8274509803921568, 0.8274509803921568)
734	825.322	441.624	(0.8274509803921568, 0.8274509803921568, 0.8274509803921568)
735	824.886	440.847	(0.8274509803921568, 0.8274509803921568, 0.8274509803921568)
736	825.967	441.357	(0.8274509803921568, 0.8274509803921568, 0.8274509803921568)
737	826.837	441.398	(0.8274509803921568, 0.8274509803921568, 0.8274509803921568)
738	832.923	455.26	(0.8274509803921568, 0.8274509803921568, 0.8274509803921568)
739	833.004	455.716	(0.8274509803921568, 0.8274509803921568, 0.8274509803921568)
740	832.893	455.555	(0.8274509803921568, 0.8274509803921568, 0.8274509803921568)
741	832.826	455.066	(0.8274509803921568, 0.8274509803921568, 0.8274509803921568)
742	832.667	455.219	(0.8274509803921568, 0.8274509803921568, 0.8274509803921568)
743	832.787	455.507	(0.8274509803921568, 0.8274509803921568, 0.8274509803921568)
744	599.665	137.608	(0.8274509803921568, 0.8274509803921568, 0.8274509803921568)
745	598.962	143.444	(0.8274509803921568, 0.8274509803921568, 0.8274509803921568)
746	599.877	139.596	(0.8274509803921568, 0.8274509803921568, 0.8274509803921568)
747	599.171	141.732	(0.8274509803921568, 0.8274509803921568, 0.8274509803921568)
748	600.37	143.414	(0.8274509803921568, 0.8274509803921568, 0.8274509803921568)
749	603.211	142.908	(0.8274509803921568, 0.8274509803921568, 0.8274509803921568)
750	604.937	140.455	(0.8274509803921568, 0.8274509803921568, 0.8274509803921568)
751	606.309	141.965	(0.8274509803921568, 0.8274509803921568, 0.8274509803921568)
752	600.071	140.317	(0.8274509803921568, 0.8274509803921568, 0.8274509803921568)
753	602.793	140.501	(0.8274509803921568, 0.8274509803921568, 0.8274509803921568)
754	603.7	136.539	(0.8274509803921568, 0.8274509803921568, 0.8274509803921568)
755	601.582	140.87	(0.8274509803921568, 0.8274509803921568, 0.8274509803921568)
756	606.362	142.562	(0.8274509803921568, 0.8274509803921568, 0.8274509803921568)
757	605.944	140.799	(0.8274509803921568, 0.8274509803921568, 0.8274509803921568)
758	602.479	140.071	(0.8274509803921568, 0.8274509803921568, 0.8274509803921568)
759	606.851	138.94	(0.8274509803921568, 0.8274509803921568, 0.8274509803921568)
760	605.634	138.58	(0.8274509803921568, 0.8274509803921568, 0.8274509803921568)
761	597.002	141.778	(0.8274509803921568, 0.8274509803921568, 0.8274509803921568)
762	609.395	134.815	(0.8274509803921568, 0.8274509803921568, 0.8274509803921568)
763	610.815	130.72	(0.8274509803921568, 0.8274509803921568, 0.8274509803921568)
764	609.756	133.095	(0.8274509803921568, 0.8274509803921568, 0.8274509803921568)
765	610.401	131.634	(0.8274509803921568, 0.8274509803921568, 0.8274509803921568)
766	609.73	135.522	(0.8274509803921568, 0.8274509803921568, 0.8274509803921568)
767	845.657	430.149	(0.8274509803921568, 0.8274509803921568, 0.8274509803921568)
768	843.954	430.132	(0.8274509803921568, 0.8274509803921568, 0.8274509803921568)
769	847.538	432.142	(0.8274509803921568, 0.8274509803921568, 0.8274509803921568)
770	845.382	429.9	(0.8274509803921568, 0.8274509803921568, 0.8274509803921568)
771	845.06	431.704	(0.8274509803921568, 0.8274509803921568, 0.8274509803921568)
772	845.723	430.631	(0.8274509803921568, 0.8274509803921568, 0.8274509803921568)
773	846.841	427.642	(0.8274509803921568, 0.8274509803921568, 0.8274509803921568)
774	846.11	427.742	(0.8274509803921568, 0.8274509803921568, 0.8274509803921568)
775	846.473	427.594	(0.8274509803921568, 0.8274509803921568, 0.8274509803921568)
776	846.814	428.607	(0.8274509803921568, 0.8274509803921568, 0.8274509803921568)
777	847.756	426.777	(0.8274509803921568, 0.8274509803921568, 0.8274509803921568)
778	845.554	426.501	(0.8274509803921568, 0.8274509803921568, 0.8274509803921568)
779	850.939	424.125	(0.8274509803921568, 0.8274509803921568, 0.8274509803921568)
780	849.786	426.809	(0.8274509803921568, 0.8274509803921568, 0.8274509803921568)
781	849.722	425.458	(0.8274509803921568, 0.8274509803921568, 0.8274509803921568)
782	850.144	425.042	(0.8274509803921568, 0.8274509803921568, 0.8274509803921568)
783	848.079	427.088	(0.8274509803921568, 0.8274509803921568, 0.8274509803921568)
784	849.86	425.538	(0.8274509803921568, 0.8274509803921568, 0.8274509803921568)
785	853.048	425.988	(0.8274509803921568, 0.8274509803921568, 0.8274509803921568)
786	851.575	428.367	(0.8274509803921568, 0.8274509803921568, 0.8274509803921568)
787	852.274	428.965	(0.8274509803921568, 0.8274509803921568, 0.8274509803921568)
788	852.724	428.996	(0.8274509803921568, 0.8274509803921568, 0.8274509803921568)
789	851.777	428.316	(0.8274509803921568, 0.8274509803921568, 0.8274509803921568)
790	852.289	428.846	(0.8274509803921568, 0.8274509803921568, 0.8274509803921568)
791	734.285	434.895	(0.8274509803921568, 0.8274509803921568, 0.8274509803921568)
792	750.008	435.196	(0.8274509803921568, 0.8274509803921568, 0.8274509803921568)
793	752.25	434.953	(0.8274509803921568, 0.8274509803921568, 0.8274509803921568)
794	752.454	435.721	(0.8274509803921568, 0.8274509803921568, 0.8274509803921568)
795	750.357	435.949	(0.8274509803921568, 0.8274509803921568, 0.8274509803921568)
796	750.362	435.538	(0.8274509803921568, 0.8274509803921568, 0.8274509803921568)
797	724.462	449.052	(0.8274509803921568, 0.8274509803921568, 0.8274509803921568)
798	742.897	442.385	(0.8274509803921568, 0.8274509803921568, 0.8274509803921568)
799	741.58	441.455	(0.8274509803921568, 0.8274509803921568, 0.8274509803921568)
800	737.492	437.072	(0.8274509803921568, 0.8274509803921568, 0.8274509803921568)
801	745.453	440.014	(0.8274509803921568, 0.8274509803921568, 0.8274509803921568)
802	742.842	442.753	(0.8274509803921568, 0.8274509803921568, 0.8274509803921568)
803	744.737	434.528	(0.8274509803921568, 0.8274509803921568, 0.8274509803921568)
804	744.777	435.016	(0.8274509803921568, 0.8274509803921568, 0.8274509803921568)
805	745.089	439	(0.8274509803921568, 0.8274509803921568, 0.8274509803921568)
806	748.079	433.916	(0.8274509803921568, 0.8274509803921568, 0.8274509803921568)
807	743.74	437.176	(0.8274509803921568, 0.8274509803921568, 0.8274509803921568)
808	751.694	434.281	(0.8274509803921568, 0.8274509803921568, 0.8274509803921568)
809	716.826	434.02	(0.8274509803921568, 0.8274509803921568, 0.8274509803921568)
810	741.805	453.541	(0.8274509803921568, 0.8274509803921568, 0.8274509803921568)
811	716.779	436.027	(0.8274509803921568, 0.8274509803921568, 0.8274509803921568)
812	740.34	451.949	(0.8274509803921568, 0.8274509803921568, 0.8274509803921568)
813	740.905	452.432	(0.8274509803921568, 0.8274509803921568, 0.8274509803921568)
814	559.75	508.826	(0.8274509803921568, 0.8274509803921568, 0.8274509803921568)
815	560.547	509.861	(0.8274509803921568, 0.8274509803921568, 0.8274509803921568)
816	560.768	510.491	(0.8274509803921568, 0.8274509803921568, 0.8274509803921568)
817	559.399	508.306	(0.8274509803921568, 0.8274509803921568, 0.8274509803921568)
818	560.976	510.49	(0.8274509803921568, 0.8274509803921568, 0.8274509803921568)
819	559.975	509.048	(0.8274509803921568, 0.8274509803921568, 0.8274509803921568)
820	560.521	514.773	(0.8274509803921568, 0.8274509803921568, 0.8274509803921568)
821	561.435	514.298	(0.8274509803921568, 0.8274509803921568, 0.8274509803921568)
822	560.644	514.158	(0.8274509803921568, 0.8274509803921568, 0.8274509803921568)
823	559.78	514.749	(0.8274509803921568, 0.8274509803921568, 0.8274509803921568)
824	560.548	514.456	(0.8274509803921568, 0.8274509803921568, 0.8274509803921568)
825	563.983	514.2	(0.8274509803921568, 0.8274509803921568, 0.8274509803921568)
826	550.826	507.903	(0.8274509803921568, 0.8274509803921568, 0.8274509803921568)
827	551.328	508.045	(0.8274509803921568, 0.8274509803921568, 0.8274509803921568)
828	553.04	508.517	(0.8274509803921568, 0.8274509803921568, 0.8274509803921568)
829	549.487	507.773	(0.8274509803921568, 0.8274509803921568, 0.8274509803921568)
830	552.353	508.207	(0.8274509803921568, 0.8274509803921568, 0.8274509803921568)
831	553.197	508.668	(0.8274509803921568, 0.8274509803921568, 0.8274509803921568)
832	539.294	508.484	(0.8274509803921568, 0.8274509803921568, 0.8274509803921568)
833	539.299	508.634	(0.8274509803921568, 0.8274509803921568, 0.8274509803921568)
834	540.752	510.862	(0.8274509803921568, 0.8274509803921568, 0.8274509803921568)
835	540.39	508.633	(0.8274509803921568, 0.8274509803921568, 0.8274509803921568)
836	538.867	508.348	(0.8274509803921568, 0.8274509803921568, 0.8274509803921568)
837	540.976	510.379	(0.8274509803921568, 0.8274509803921568, 0.8274509803921568)
838	592.788	609.574	(0.8274509803921568, 0.8274509803921568, 0.8274509803921568)
839	589.428	615.647	(0.8274509803921568, 0.8274509803921568, 0.8274509803921568)
840	591.58	620.591	(0.8274509803921568, 0.8274509803921568, 0.8274509803921568)
841	590.539	611.67	(0.8274509803921568, 0.8274509803921568, 0.8274509803921568)
842	590.643	619.738	(0.8274509803921568, 0.8274509803921568, 0.8274509803921568)
843	540.056	264.906	(0.8274509803921568, 0.8274509803921568, 0.8274509803921568)
844	564.718	260.552	(0.8274509803921568, 0.8274509803921568, 0.8274509803921568)
845	564.111	260.332	(0.8274509803921568, 0.8274509803921568, 0.8274509803921568)
846	572.305	270.234	(0.8274509803921568, 0.8274509803921568, 0.8274509803921568)
847	569.036	262.743	(0.8274509803921568, 0.8274509803921568, 0.8274509803921568)
848	565.872	260.643	(0.8274509803921568, 0.8274509803921568, 0.8274509803921568)
849	313.374	250.746	(0.8274509803921568, 0.8274509803921568, 0.8274509803921568)
850	313.145	252.308	(0.8274509803921568, 0.8274509803921568, 0.8274509803921568)
851	312.167	251.616	(0.8274509803921568, 0.8274509803921568, 0.8274509803921568)
852	313.442	249.687	(0.8274509803921568, 0.8274509803921568, 0.8274509803921568)
853	312.934	250.947	(0.8274509803921568, 0.8274509803921568, 0.8274509803921568)
854	313.485	252.269	(0.8274509803921568, 0.8274509803921568, 0.8274509803921568)
855	432.723	169.222	(0.8274509803921568, 0.8274509803921568, 0.8274509803921568)
856	449.008	207.052	(0.8274509803921568, 0.8274509803921568, 0.8274509803921568)
857	433.725	169.432	(0.8274509803921568, 0.8274509803921568, 0.8274509803921568)
858	427.328	169.794	(0.8274509803921568, 0.8274509803921568, 0.8274509803921568)
859	426.081	169.269	(0.8274509803921568, 0.8274509803921568, 0.8274509803921568)
860	433.063	169.669	(0.8274509803921568, 0.8274509803921568, 0.8274509803921568)
861	113.944	442.185	(0.8274509803921568, 0.8274509803921568, 0.8274509803921568)
862	113.627	442.247	(0.8274509803921568, 0.8274509803921568, 0.8274509803921568)
863	113.668	442.367	(0.8274509803921568, 0.8274509803921568, 0.8274509803921568)
864	113.618	442.447	(0.8274509803921568, 0.8274509803921568, 0.8274509803921568)
865	113.477	442.623	(0.8274509803921568, 0.8274509803921568, 0.8274509803921568)
866	113.392	442.648	(0.8274509803921568, 0.8274509803921568, 0.8274509803921568)
867	299.943	475.307	(0.8274509803921568, 0.8274509803921568, 0.8274509803921568)
868	292.428	477.164	(0.8274509803921568, 0.8274509803921568, 0.8274509803921568)
869	300.022	475.803	(0.8274509803921568, 0.8274509803921568, 0.8274509803921568)
870	291.582	477.171	(0.8274509803921568, 0.8274509803921568, 0.8274509803921568)
871	297.925	476.653	(0.8274509803921568, 0.8274509803921568, 0.8274509803921568)
872	298.355	476.8	(0.8274509803921568, 0.8274509803921568, 0.8274509803921568)
873	298.621	491.976	(0.8274509803921568, 0.8274509803921568, 0.8274509803921568)
874	296.535	489.877	(0.8274509803921568, 0.8274509803921568, 0.8274509803921568)
875	297.031	489.643	(0.8274509803921568, 0.8274509803921568, 0.8274509803921568)
876	298.406	492.03	(0.8274509803921568, 0.8274509803921568, 0.8274509803921568)
877	297.143	490.846	(0.8274509803921568, 0.8274509803921568, 0.8274509803921568)
878	296.392	488.98	(0.8274509803921568, 0.8274509803921568, 0.8274509803921568)
879	289.372	510.179	(0.8274509803921568, 0.8274509803921568, 0.8274509803921568)
880	288.423	509.434	(0.8274509803921568, 0.8274509803921568, 0.8274509803921568)
881	288.745	508.993	(0.8274509803921568, 0.8274509803921568, 0.8274509803921568)
882	288.117	509.829	(0.8274509803921568, 0.8274509803921568, 0.8274509803921568)
883	286.566	509.319	(0.8274509803921568, 0.8274509803921568, 0.8274509803921568)
884	289.341	508.602	(0.8274509803921568, 0.8274509803921568, 0.8274509803921568)
885	529.922	342.811	(0.8274509803921568, 0.8274509803921568, 0.8274509803921568)
886	532.083	345.051	(0.8274509803921568, 0.8274509803921568, 0.8274509803921568)
887	533.487	346.814	(0.8274509803921568, 0.8274509803921568, 0.8274509803921568)
888	529.349	323.096	(0.8274509803921568, 0.8274509803921568, 0.8274509803921568)
889	529.927	343.912	(0.8274509803921568, 0.8274509803921568, 0.8274509803921568)
890	529.433	346.401	(0.8274509803921568, 0.8274509803921568, 0.8274509803921568)
891	535.035	349.223	(0.8274509803921568, 0.8274509803921568, 0.8274509803921568)
892	535.914	345.13	(0.8274509803921568, 0.8274509803921568, 0.8274509803921568)
893	535.404	349.471	(0.8274509803921568, 0.8274509803921568, 0.8274509803921568)
894	532.358	347.155	(0.8274509803921568, 0.8274509803921568, 0.8274509803921568)
895	535.199	349.408	(0.8274509803921568, 0.8274509803921568, 0.8274509803921568)
896	535.626	350.045	(0.8274509803921568, 0.8274509803921568, 0.8274509803921568)
897	510.726	357.313	(0.8274509803921568, 0.8274509803921568, 0.8274509803921568)
898	510.898	358.358	(0.8274509803921568, 0.8274509803921568, 0.8274509803921568)
899	509.964	359.167	(0.8274509803921568, 0.8274509803921568, 0.8274509803921568)
900	500.168	350.73	(0.8274509803921568, 0.8274509803921568, 0.8274509803921568)
901	511.105	357.786	(0.8274509803921568, 0.8274509803921568, 0.8274509803921568)
902	510.895	358.741	(0.8274509803921568, 0.8274509803921568, 0.8274509803921568)
903	575.114	361.128	(0.8274509803921568, 0.8274509803921568, 0.8274509803921568)
904	572.112	351.841	(0.8274509803921568, 0.8274509803921568, 0.8274509803921568)
905	567.171	353.216	(0.8274509803921568, 0.8274509803921568, 0.8274509803921568)
906	570.012	352.471	(0.8274509803921568, 0.8274509803921568, 0.8274509803921568)
907	567.994	353.039	(0.8274509803921568, 0.8274509803921568, 0.8274509803921568)
908	565.914	353.828	(0.8274509803921568, 0.8274509803921568, 0.8274509803921568)
909	364.583	379.032	(0.8274509803921568, 0.8274509803921568, 0.8274509803921568)
910	364.268	378.36	(0.8274509803921568, 0.8274509803921568, 0.8274509803921568)
911	364.908	375.622	(0.8274509803921568, 0.8274509803921568, 0.8274509803921568)
912	365.227	378.231	(0.8274509803921568, 0.8274509803921568, 0.8274509803921568)
913	364.045	378.908	(0.8274509803921568, 0.8274509803921568, 0.8274509803921568)
914	364.169	376.69	(0.8274509803921568, 0.8274509803921568, 0.8274509803921568)
915	302.981	449.144	(0.8274509803921568, 0.8274509803921568, 0.8274509803921568)
916	302.959	449.953	(0.8274509803921568, 0.8274509803921568, 0.8274509803921568)
917	304.581	448.807	(0.8274509803921568, 0.8274509803921568, 0.8274509803921568)
918	303.045	449.284	(0.8274509803921568, 0.8274509803921568, 0.8274509803921568)
919	303.498	449.348	(0.8274509803921568, 0.8274509803921568, 0.8274509803921568)
920	304.471	448.727	(0.8274509803921568, 0.8274509803921568, 0.8274509803921568)
921	315.859	425.488	(0.8274509803921568, 0.8274509803921568, 0.8274509803921568)
922	315.915	425.773	(0.8274509803921568, 0.8274509803921568, 0.8274509803921568)
923	316.255	426.803	(0.8274509803921568, 0.8274509803921568, 0.8274509803921568)
924	316.148	425.937	(0.8274509803921568, 0.8274509803921568, 0.8274509803921568)
925	315.802	425.669	(0.8274509803921568, 0.8274509803921568, 0.8274509803921568)
926	315.922	427.032	(0.8274509803921568, 0.8274509803921568, 0.8274509803921568)
927	438.852	472.82	(0.8274509803921568, 0.8274509803921568, 0.8274509803921568)
928	439.158	473.087	(0.8274509803921568, 0.8274509803921568, 0.8274509803921568)
929	440.159	473.432	(0.8274509803921568, 0.8274509803921568, 0.8274509803921568)
930	440.746	472.996	(0.8274509803921568, 0.8274509803921568, 0.8274509803921568)
931	439.138	473.161	(0.8274509803921568, 0.8274509803921568, 0.8274509803921568)
932	552.724	634.036	(0.8274509803921568, 0.8274509803921568, 0.8274509803921568)
933	552.466	633.146	(0.8274509803921568, 0.8274509803921568, 0.8274509803921568)
934	548.949	628.724	(0.8274509803921568, 0.8274509803921568, 0.8274509803921568)
935	546.294	634.606	(0.8274509803921568, 0.8274509803921568, 0.8274509803921568)
936	546.133	630.831	(0.8274509803921568, 0.8274509803921568, 0.8274509803921568)
937	548.398	631.238	(0.8274509803921568, 0.8274509803921568, 0.8274509803921568)
938	518.003	275.536	(0.8274509803921568, 0.8274509803921568, 0.8274509803921568)
939	519.954	275.378	(0.8274509803921568, 0.8274509803921568, 0.8274509803921568)
940	515.464	272.944	(0.8274509803921568, 0.8274509803921568, 0.8274509803921568)
941	512.295	280.26	(0.8274509803921568, 0.8274509803921568, 0.8274509803921568)
942	518.448	275.114	(0.8274509803921568, 0.8274509803921568, 0.8274509803921568)
943	515.77	273.421	(0.8274509803921568, 0.8274509803921568, 0.8274509803921568)
944	516.638	184.318	(0.8274509803921568, 0.8274509803921568, 0.8274509803921568)
945	516.831	183.916	(0.8274509803921568, 0.8274509803921568, 0.8274509803921568)
946	516.372	183.196	(0.8274509803921568, 0.8274509803921568, 0.8274509803921568)
947	512.796	185.359	(0.8274509803921568, 0.8274509803921568, 0.8274509803921568)
948	512.45	185.037	(0.8274509803921568, 0.8274509803921568, 0.8274509803921568)
949	516.997	189.749	(0.8274509803921568, 0.8274509803921568, 0.8274509803921568)
950	471.014	155.835	(0.8274509803921568, 0.8274509803921568, 0.8274509803921568)
951	445.447	167.365	(0.8274509803921568, 0.8274509803921568, 0.8274509803921568)
952	445.326	167.844	(0.8274509803921568, 0.8274509803921568, 0.8274509803921568)
953	449.466	168.204	(0.8274509803921568, 0.8274509803921568, 0.8274509803921568)
954	470.617	154.773	(0.8274509803921568, 0.8274509803921568, 0.8274509803921568)
955	459.714	176.233	(0.8274509803921568, 0.8274509803921568, 0.8274509803921568)
956	372.541	422.93	(0.8274509803921568, 0.8274509803921568, 0.8274509803921568)
957	371.375	424.48	(0.8274509803921568, 0.8274509803921568, 0.8274509803921568)
958	369.869	424.576	(0.8274509803921568, 0.8274509803921568, 0.8274509803921568)
959	372.687	423.231	(0.8274509803921568, 0.8274509803921568, 0.8274509803921568)
960	371.174	424.799	(0.8274509803921568, 0.8274509803921568, 0.8274509803921568)
961	369.824	424.734	(0.8274509803921568, 0.8274509803921568, 0.8274509803921568)
962	361.645	428.948	(0.8274509803921568, 0.8274509803921568, 0.8274509803921568)
963	364.851	421.475	(0.8274509803921568, 0.8274509803921568, 0.8274509803921568)
964	361.682	421.408	(0.8274509803921568, 0.8274509803921568, 0.8274509803921568)
965	362.107	428.719	(0.8274509803921568, 0.8274509803921568, 0.8274509803921568)
966	365.281	420.349	(0.8274509803921568, 0.8274509803921568, 0.8274509803921568)
967	361.523	421.542	(0.8274509803921568, 0.8274509803921568, 0.8274509803921568)
968	418.952	470.4	(0.8274509803921568, 0.8274509803921568, 0.8274509803921568)
969	425.484	468.045	(0.8274509803921568, 0.8274509803921568, 0.8274509803921568)
970	426.63	468.123	(0.8274509803921568, 0.8274509803921568, 0.8274509803921568)
971	419.493	470.078	(0.8274509803921568, 0.8274509803921568, 0.8274509803921568)
972	425.839	467.252	(0.8274509803921568, 0.8274509803921568, 0.8274509803921568)
973	426.367	469.799	(0.8274509803921568, 0.8274509803921568, 0.8274509803921568)
974	301.507	552.377	(0.8274509803921568, 0.8274509803921568, 0.8274509803921568)
975	301.337	550.474	(0.8274509803921568, 0.8274509803921568, 0.8274509803921568)
976	301.515	553.651	(0.8274509803921568, 0.8274509803921568, 0.8274509803921568)
977	301.165	553.73	(0.8274509803921568, 0.8274509803921568, 0.8274509803921568)
978	301.499	551.113	(0.8274509803921568, 0.8274509803921568, 0.8274509803921568)
979	597.983	125.859	(0.8274509803921568, 0.8274509803921568, 0.8274509803921568)
980	608.049	104.326	(0.8274509803921568, 0.8274509803921568, 0.8274509803921568)
981	612.13	120.094	(0.8274509803921568, 0.8274509803921568, 0.8274509803921568)
982	596.3	123.878	(0.8274509803921568, 0.8274509803921568, 0.8274509803921568)
983	611.745	119.764	(0.8274509803921568, 0.8274509803921568, 0.8274509803921568)
984	611.142	104.535	(0.8274509803921568, 0.8274509803921568, 0.8274509803921568)
985	610.372	114.954	(0.8274509803921568, 0.8274509803921568, 0.8274509803921568)
986	612.22	108.828	(0.8274509803921568, 0.8274509803921568, 0.8274509803921568)
987	665.683	112.892	(0.8274509803921568, 0.8274509803921568, 0.8274509803921568)
988	610.096	115.457	(0.8274509803921568, 0.8274509803921568, 0.8274509803921568)
989	611.12	110.292	(0.8274509803921568, 0.8274509803921568, 0.8274509803921568)
990	666.358	113.336	(0.8274509803921568, 0.8274509803921568, 0.8274509803921568)
991	607.767	108.647	(0.8274509803921568, 0.8274509803921568, 0.8274509803921568)
992	649.05	120.688	(0.8274509803921568, 0.8274509803921568, 0.8274509803921568)
993	613.109	108.878	(0.8274509803921568, 0.8274509803921568, 0.8274509803921568)
994	615.576	114.97	(0.8274509803921568, 0.8274509803921568, 0.8274509803921568)
995	616.115	108.083	(0.8274509803921568, 0.8274509803921568, 0.8274509803921568)
996	611.381	109.23	(0.8274509803921568, 0.8274509803921568, 0.8274509803921568)
997	598.128	115.278	(0.8274509803921568, 0.8274509803921568, 0.8274509803921568)
998	643.206	109.648	(0.8274509803921568, 0.8274509803921568, 0.8274509803921568)
999	637.313	113.192	(0.8274509803921568, 0.8274509803921568, 0.8274509803921568)
1000	611.086	124.816	(0.8274509803921568, 0.8274509803921568, 0.8274509803921568)
1001	638.021	111.554	(0.8274509803921568, 0.8274509803921568, 0.8274509803921568)
1002	637.955	112.015	(0.8274509803921568, 0.8274509803921568, 0.8274509803921568)
1003	779.186	273.73	(0.8274509803921568, 0.8274509803921568, 0.8274509803921568)
1004	777.49	273.692	(0.8274509803921568, 0.8274509803921568, 0.8274509803921568)
1005	777.201	273.382	(0.8274509803921568, 0.8274509803921568, 0.8274509803921568)
1006	778.112	274.024	(0.8274509803921568, 0.8274509803921568, 0.8274509803921568)
1007	777.525	273.675	(0.8274509803921568, 0.8274509803921568, 0.8274509803921568)
1008	780.068	272.56	(0.8274509803921568, 0.8274509803921568, 0.8274509803921568)
1009	774.162	303.967	(0.8274509803921568, 0.8274509803921568, 0.8274509803921568)
1010	775.188	303.374	(0.8274509803921568, 0.8274509803921568, 0.8274509803921568)
1011	767.208	299.65	(0.8274509803921568, 0.8274509803921568, 0.8274509803921568)
1012	765.431	301.501	(0.8274509803921568, 0.8274509803921568, 0.8274509803921568)
1013	769.275	298.734	(0.8274509803921568, 0.8274509803921568, 0.8274509803921568)
1014	782.791	296.436	(0.8274509803921568, 0.8274509803921568, 0.8274509803921568)
1015	787.286	301.129	(0.8274509803921568, 0.8274509803921568, 0.8274509803921568)
1016	782.402	299.599	(0.8274509803921568, 0.8274509803921568, 0.8274509803921568)
1017	774.508	294.055	(0.8274509803921568, 0.8274509803921568, 0.8274509803921568)
1018	780.978	296.337	(0.8274509803921568, 0.8274509803921568, 0.8274509803921568)
1019	781.599	297.943	(0.8274509803921568, 0.8274509803921568, 0.8274509803921568)
1020	735.833	230.932	(0.8274509803921568, 0.8274509803921568, 0.8274509803921568)
1021	734.624	223.229	(0.8274509803921568, 0.8274509803921568, 0.8274509803921568)
1022	731.943	228.071	(0.8274509803921568, 0.8274509803921568, 0.8274509803921568)
1023	733.823	230.138	(0.8274509803921568, 0.8274509803921568, 0.8274509803921568)
1024	739.704	225.691	(0.8274509803921568, 0.8274509803921568, 0.8274509803921568)
1025	732.51	228.664	(0.8274509803921568, 0.8274509803921568, 0.8274509803921568)
1026	159.277	141.167	(0.8274509803921568, 0.8274509803921568, 0.8274509803921568)
1027	160.727	140.204	(0.8274509803921568, 0.8274509803921568, 0.8274509803921568)
1028	160.35	140.372	(0.8274509803921568, 0.8274509803921568, 0.8274509803921568)
1029	160.006	140.535	(0.8274509803921568, 0.8274509803921568, 0.8274509803921568)
1030	159.987	140.82	(0.8274509803921568, 0.8274509803921568, 0.8274509803921568)
1031	162.366	139.151	(0.8274509803921568, 0.8274509803921568, 0.8274509803921568)
1032	182.307	160.648	(0.8274509803921568, 0.8274509803921568, 0.8274509803921568)
1033	178.171	159.77	(0.8274509803921568, 0.8274509803921568, 0.8274509803921568)
1034	176.143	159.83	(0.8274509803921568, 0.8274509803921568, 0.8274509803921568)
1035	177.265	159.057	(0.8274509803921568, 0.8274509803921568, 0.8274509803921568)
1036	182.152	160.636	(0.8274509803921568, 0.8274509803921568, 0.8274509803921568)
1037	176.799	160.013	(0.8274509803921568, 0.8274509803921568, 0.8274509803921568)
1038	177.303	161.171	(0.8274509803921568, 0.8274509803921568, 0.8274509803921568)
1039	176.108	162.937	(0.8274509803921568, 0.8274509803921568, 0.8274509803921568)
1040	174.712	161.458	(0.8274509803921568, 0.8274509803921568, 0.8274509803921568)
1041	176.328	163.156	(0.8274509803921568, 0.8274509803921568, 0.8274509803921568)
1042	175.861	163.201	(0.8274509803921568, 0.8274509803921568, 0.8274509803921568)
1043	176.134	161.514	(0.8274509803921568, 0.8274509803921568, 0.8274509803921568)
1044	133.343	126.807	(0.8274509803921568, 0.8274509803921568, 0.8274509803921568)
1045	133.583	126.391	(0.8274509803921568, 0.8274509803921568, 0.8274509803921568)
1046	133.247	126.606	(0.8274509803921568, 0.8274509803921568, 0.8274509803921568)
1047	133.412	126.504	(0.8274509803921568, 0.8274509803921568, 0.8274509803921568)
1048	133.219	127.079	(0.8274509803921568, 0.8274509803921568, 0.8274509803921568)
1049	133.19	126.931	(0.8274509803921568, 0.8274509803921568, 0.8274509803921568)
1050	142.03	534.309	(0.8274509803921568, 0.8274509803921568, 0.8274509803921568)
1051	143.345	534.944	(0.8274509803921568, 0.8274509803921568, 0.8274509803921568)
1052	142.519	534.674	(0.8274509803921568, 0.8274509803921568, 0.8274509803921568)
1053	143.311	535.203	(0.8274509803921568, 0.8274509803921568, 0.8274509803921568)
1054	142.461	532.821	(0.8274509803921568, 0.8274509803921568, 0.8274509803921568)
1055	150.316	534.051	(0.8274509803921568, 0.8274509803921568, 0.8274509803921568)
1056	116.715	471.118	(0.8274509803921568, 0.8274509803921568, 0.8274509803921568)
1057	116.438	471.029	(0.8274509803921568, 0.8274509803921568, 0.8274509803921568)
1058	116.028	470.762	(0.8274509803921568, 0.8274509803921568, 0.8274509803921568)
1059	116.732	471.069	(0.8274509803921568, 0.8274509803921568, 0.8274509803921568)
1060	115.594	470.557	(0.8274509803921568, 0.8274509803921568, 0.8274509803921568)
1061	115.719	470.585	(0.8274509803921568, 0.8274509803921568, 0.8274509803921568)
1062	128.607	528.751	(0.8274509803921568, 0.8274509803921568, 0.8274509803921568)
1063	125.656	539.954	(0.8274509803921568, 0.8274509803921568, 0.8274509803921568)
1064	124.955	539.491	(0.8274509803921568, 0.8274509803921568, 0.8274509803921568)
1065	128.614	528.818	(0.8274509803921568, 0.8274509803921568, 0.8274509803921568)
1066	126.78	541.521	(0.8274509803921568, 0.8274509803921568, 0.8274509803921568)
1067	125.185	539.676	(0.8274509803921568, 0.8274509803921568, 0.8274509803921568)
1068	103.928	466.542	(0.8274509803921568, 0.8274509803921568, 0.8274509803921568)
1069	103.846	466.324	(0.8274509803921568, 0.8274509803921568, 0.8274509803921568)
1070	102.03	469.143	(0.8274509803921568, 0.8274509803921568, 0.8274509803921568)
1071	104.51	465.679	(0.8274509803921568, 0.8274509803921568, 0.8274509803921568)
1072	101.427	469.271	(0.8274509803921568, 0.8274509803921568, 0.8274509803921568)
1073	101.653	469.418	(0.8274509803921568, 0.8274509803921568, 0.8274509803921568)
1074	667.375	150.404	(0.8274509803921568, 0.8274509803921568, 0.8274509803921568)
1075	665.262	147.642	(0.8274509803921568, 0.8274509803921568, 0.8274509803921568)
1076	665.076	146.987	(0.8274509803921568, 0.8274509803921568, 0.8274509803921568)
1077	666.209	149.368	(0.8274509803921568, 0.8274509803921568, 0.8274509803921568)
1078	665.044	146.121	(0.8274509803921568, 0.8274509803921568, 0.8274509803921568)
1079	669.498	150.513	(0.8274509803921568, 0.8274509803921568, 0.8274509803921568)
1080	700.395	129.3	(0.8274509803921568, 0.8274509803921568, 0.8274509803921568)
1081	708.286	148.283	(0.8274509803921568, 0.8274509803921568, 0.8274509803921568)
1082	697.164	135.367	(0.8274509803921568, 0.8274509803921568, 0.8274509803921568)
1083	700.497	130.006	(0.8274509803921568, 0.8274509803921568, 0.8274509803921568)
1084	671.996	124.71	(0.8274509803921568, 0.8274509803921568, 0.8274509803921568)
1085	689.431	129.306	(0.8274509803921568, 0.8274509803921568, 0.8274509803921568)
1086	673.838	122.146	(0.8274509803921568, 0.8274509803921568, 0.8274509803921568)
1087	630.113	129.106	(0.8274509803921568, 0.8274509803921568, 0.8274509803921568)
1088	639.812	130.088	(0.8274509803921568, 0.8274509803921568, 0.8274509803921568)
1089	672.92	119.902	(0.8274509803921568, 0.8274509803921568, 0.8274509803921568)
1090	672.83	121.609	(0.8274509803921568, 0.8274509803921568, 0.8274509803921568)
1091	671.136	123.792	(0.8274509803921568, 0.8274509803921568, 0.8274509803921568)
1092	630.821	125.412	(0.8274509803921568, 0.8274509803921568, 0.8274509803921568)
1093	633.482	127.986	(0.8274509803921568, 0.8274509803921568, 0.8274509803921568)
1094	637.624	127.805	(0.8274509803921568, 0.8274509803921568, 0.8274509803921568)
1095	631.868	127.245	(0.8274509803921568, 0.8274509803921568, 0.8274509803921568)
1096	639.528	130.142	(0.8274509803921568, 0.8274509803921568, 0.8274509803921568)
1097	786.281	267.671	(0.8274509803921568, 0.8274509803921568, 0.8274509803921568)
1098	784.697	268.395	(0.8274509803921568, 0.8274509803921568, 0.8274509803921568)
1099	784.868	268.348	(0.8274509803921568, 0.8274509803921568, 0.8274509803921568)
1100	786.634	268.214	(0.8274509803921568, 0.8274509803921568, 0.8274509803921568)
1101	786.356	267.956	(0.8274509803921568, 0.8274509803921568, 0.8274509803921568)
1102	787.6	268.471	(0.8274509803921568, 0.8274509803921568, 0.8274509803921568)
1103	796.906	309.131	(0.8274509803921568, 0.8274509803921568, 0.8274509803921568)
1104	798.738	306.137	(0.8274509803921568, 0.8274509803921568, 0.8274509803921568)
1105	796.211	313.072	(0.8274509803921568, 0.8274509803921568, 0.8274509803921568)
1106	796.842	304.911	(0.8274509803921568, 0.8274509803921568, 0.8274509803921568)
1107	795.751	305.351	(0.8274509803921568, 0.8274509803921568, 0.8274509803921568)
1108	800.871	313.629	(0.8274509803921568, 0.8274509803921568, 0.8274509803921568)
1109	789.431	307.22	(0.8274509803921568, 0.8274509803921568, 0.8274509803921568)
1110	784.936	302.657	(0.8274509803921568, 0.8274509803921568, 0.8274509803921568)
1111	788.626	309.495	(0.8274509803921568, 0.8274509803921568, 0.8274509803921568)
1112	790.604	304.769	(0.8274509803921568, 0.8274509803921568, 0.8274509803921568)
1113	790.324	304.719	(0.8274509803921568, 0.8274509803921568, 0.8274509803921568)
1114	787.822	310.007	(0.8274509803921568, 0.8274509803921568, 0.8274509803921568)
1115	751.029	219.847	(0.8274509803921568, 0.8274509803921568, 0.8274509803921568)
1116	745.777	224.654	(0.8274509803921568, 0.8274509803921568, 0.8274509803921568)
1117	747.989	221.072	(0.8274509803921568, 0.8274509803921568, 0.8274509803921568)
1118	749.976	219.643	(0.8274509803921568, 0.8274509803921568, 0.8274509803921568)
1119	750.319	219.635	(0.8274509803921568, 0.8274509803921568, 0.8274509803921568)
1120	745.834	225.51	(0.8274509803921568, 0.8274509803921568, 0.8274509803921568)
1121	271.374	73.038	(0.8274509803921568, 0.8274509803921568, 0.8274509803921568)
1122	276.425	71.089	(0.8274509803921568, 0.8274509803921568, 0.8274509803921568)
1123	274.346	74.078	(0.8274509803921568, 0.8274509803921568, 0.8274509803921568)
1124	274.864	73.524	(0.8274509803921568, 0.8274509803921568, 0.8274509803921568)
1125	274.951	69.598	(0.8274509803921568, 0.8274509803921568, 0.8274509803921568)
1126	272.589	75.455	(0.8274509803921568, 0.8274509803921568, 0.8274509803921568)
1127	274.644	105.269	(0.8274509803921568, 0.8274509803921568, 0.8274509803921568)
1128	273.9	105.07	(0.8274509803921568, 0.8274509803921568, 0.8274509803921568)
1129	273.297	106.832	(0.8274509803921568, 0.8274509803921568, 0.8274509803921568)
1130	273.659	105.72	(0.8274509803921568, 0.8274509803921568, 0.8274509803921568)
1131	275.487	106.118	(0.8274509803921568, 0.8274509803921568, 0.8274509803921568)
1132	272.072	109.562	(0.8274509803921568, 0.8274509803921568, 0.8274509803921568)
1133	286.743	105.072	(0.8274509803921568, 0.8274509803921568, 0.8274509803921568)
1134	280.432	104.165	(0.8274509803921568, 0.8274509803921568, 0.8274509803921568)
1135	267.287	97.466	(0.8274509803921568, 0.8274509803921568, 0.8274509803921568)
1136	280.907	104.614	(0.8274509803921568, 0.8274509803921568, 0.8274509803921568)
1137	270.031	101.408	(0.8274509803921568, 0.8274509803921568, 0.8274509803921568)
1138	283.609	108.399	(0.8274509803921568, 0.8274509803921568, 0.8274509803921568)
1139	305.397	39.083	(0.8274509803921568, 0.8274509803921568, 0.8274509803921568)
1140	314.693	44.016	(0.8274509803921568, 0.8274509803921568, 0.8274509803921568)
1141	315.293	41.544	(0.8274509803921568, 0.8274509803921568, 0.8274509803921568)
1142	313.161	49.261	(0.8274509803921568, 0.8274509803921568, 0.8274509803921568)
1143	310.597	44.586	(0.8274509803921568, 0.8274509803921568, 0.8274509803921568)
1144	312.425	40.653	(0.8274509803921568, 0.8274509803921568, 0.8274509803921568)
1145	310.667	629.265	(0.8274509803921568, 0.8274509803921568, 0.8274509803921568)
1146	311.207	628.289	(0.8274509803921568, 0.8274509803921568, 0.8274509803921568)
1147	312.541	626.607	(0.8274509803921568, 0.8274509803921568, 0.8274509803921568)
1148	309.149	632.843	(0.8274509803921568, 0.8274509803921568, 0.8274509803921568)
1149	310.736	637.522	(0.8274509803921568, 0.8274509803921568, 0.8274509803921568)
1150	309.79	625.573	(0.8274509803921568, 0.8274509803921568, 0.8274509803921568)
1151	260.649	611.202	(0.8274509803921568, 0.8274509803921568, 0.8274509803921568)
1152	262.82	611.043	(0.8274509803921568, 0.8274509803921568, 0.8274509803921568)
1153	262.387	610.851	(0.8274509803921568, 0.8274509803921568, 0.8274509803921568)
1154	262.277	611.232	(0.8274509803921568, 0.8274509803921568, 0.8274509803921568)
1155	261.767	611.068	(0.8274509803921568, 0.8274509803921568, 0.8274509803921568)
1156	264.64	610.639	(0.8274509803921568, 0.8274509803921568, 0.8274509803921568)
1157	272.843	611.934	(0.8274509803921568, 0.8274509803921568, 0.8274509803921568)
1158	276.66	609.286	(0.8274509803921568, 0.8274509803921568, 0.8274509803921568)
1159	277.499	610.238	(0.8274509803921568, 0.8274509803921568, 0.8274509803921568)
1160	273.037	611.646	(0.8274509803921568, 0.8274509803921568, 0.8274509803921568)
1161	275.174	610.988	(0.8274509803921568, 0.8274509803921568, 0.8274509803921568)
1162	273.624	611.646	(0.8274509803921568, 0.8274509803921568, 0.8274509803921568)
1163	279.728	633.479	(0.8274509803921568, 0.8274509803921568, 0.8274509803921568)
1164	278.436	634.66	(0.8274509803921568, 0.8274509803921568, 0.8274509803921568)
1165	278.242	635.146	(0.8274509803921568, 0.8274509803921568, 0.8274509803921568)
1166	280.681	634.7	(0.8274509803921568, 0.8274509803921568, 0.8274509803921568)
1167	279.602	635.314	(0.8274509803921568, 0.8274509803921568, 0.8274509803921568)
1168	279.871	634.72	(0.8274509803921568, 0.8274509803921568, 0.8274509803921568)
1169	550.501	268.126	(0.8274509803921568, 0.8274509803921568, 0.8274509803921568)
1170	553.84	268.204	(0.8274509803921568, 0.8274509803921568, 0.8274509803921568)
1171	549.03	262.477	(0.8274509803921568, 0.8274509803921568, 0.8274509803921568)
1172	555.897	268.798	(0.8274509803921568, 0.8274509803921568, 0.8274509803921568)
1173	547.986	262.92	(0.8274509803921568, 0.8274509803921568, 0.8274509803921568)
1174	548.837	266.261	(0.8274509803921568, 0.8274509803921568, 0.8274509803921568)
1175	544.201	346.27	(0.8274509803921568, 0.8274509803921568, 0.8274509803921568)
1176	548.893	270.06	(0.8274509803921568, 0.8274509803921568, 0.8274509803921568)
1177	543.167	346.544	(0.8274509803921568, 0.8274509803921568, 0.8274509803921568)
1178	556.487	269.366	(0.8274509803921568, 0.8274509803921568, 0.8274509803921568)
1179	543.096	346.407	(0.8274509803921568, 0.8274509803921568, 0.8274509803921568)
1180	543.971	345.976	(0.8274509803921568, 0.8274509803921568, 0.8274509803921568)
1181	449.025	361.684	(0.8274509803921568, 0.8274509803921568, 0.8274509803921568)
1182	452.128	361.468	(0.8274509803921568, 0.8274509803921568, 0.8274509803921568)
1183	453.061	361.076	(0.8274509803921568, 0.8274509803921568, 0.8274509803921568)
1184	451.581	361.396	(0.8274509803921568, 0.8274509803921568, 0.8274509803921568)
1185	450.978	361.777	(0.8274509803921568, 0.8274509803921568, 0.8274509803921568)
1186	455.521	356.225	(0.8274509803921568, 0.8274509803921568, 0.8274509803921568)
1187	604.912	355.078	(0.8274509803921568, 0.8274509803921568, 0.8274509803921568)
1188	605.329	356.275	(0.8274509803921568, 0.8274509803921568, 0.8274509803921568)
1189	605.464	357.337	(0.8274509803921568, 0.8274509803921568, 0.8274509803921568)
1190	605.54	357.892	(0.8274509803921568, 0.8274509803921568, 0.8274509803921568)
1191	605.67	357.375	(0.8274509803921568, 0.8274509803921568, 0.8274509803921568)
1192	605.925	355.724	(0.8274509803921568, 0.8274509803921568, 0.8274509803921568)
1193	379.63	346.266	(0.8274509803921568, 0.8274509803921568, 0.8274509803921568)
1194	371.877	347.556	(0.8274509803921568, 0.8274509803921568, 0.8274509803921568)
1195	379.472	346.681	(0.8274509803921568, 0.8274509803921568, 0.8274509803921568)
1196	378.876	345.927	(0.8274509803921568, 0.8274509803921568, 0.8274509803921568)
1197	373.693	347.439	(0.8274509803921568, 0.8274509803921568, 0.8274509803921568)
1198	379.624	346.421	(0.8274509803921568, 0.8274509803921568, 0.8274509803921568)
1199	378.445	352.492	(0.8274509803921568, 0.8274509803921568, 0.8274509803921568)
1200	379.726	351.937	(0.8274509803921568, 0.8274509803921568, 0.8274509803921568)
1201	376.988	352.478	(0.8274509803921568, 0.8274509803921568, 0.8274509803921568)
1202	377.953	352.134	(0.8274509803921568, 0.8274509803921568, 0.8274509803921568)
1203	377.521	352.297	(0.8274509803921568, 0.8274509803921568, 0.8274509803921568)
1204	377.031	352.095	(0.8274509803921568, 0.8274509803921568, 0.8274509803921568)
1205	332.79	402.44	(0.8274509803921568, 0.8274509803921568, 0.8274509803921568)
1206	332.592	402.487	(0.8274509803921568, 0.8274509803921568, 0.8274509803921568)
1207	332.661	401.071	(0.8274509803921568, 0.8274509803921568, 0.8274509803921568)
1208	338.161	400.394	(0.8274509803921568, 0.8274509803921568, 0.8274509803921568)
1209	333.291	401.75	(0.8274509803921568, 0.8274509803921568, 0.8274509803921568)
1210	332.655	401.2	(0.8274509803921568, 0.8274509803921568, 0.8274509803921568)
1211	263.065	361.34	(0.8274509803921568, 0.8274509803921568, 0.8274509803921568)
1212	262.569	361.009	(0.8274509803921568, 0.8274509803921568, 0.8274509803921568)
1213	262.504	361.006	(0.8274509803921568, 0.8274509803921568, 0.8274509803921568)
1214	263.142	361.405	(0.8274509803921568, 0.8274509803921568, 0.8274509803921568)
1215	262.097	360.793	(0.8274509803921568, 0.8274509803921568, 0.8274509803921568)
1216	262.592	361.068	(0.8274509803921568, 0.8274509803921568, 0.8274509803921568)
1217	458.193	149.356	(0.8274509803921568, 0.8274509803921568, 0.8274509803921568)
1218	457.603	148.201	(0.8274509803921568, 0.8274509803921568, 0.8274509803921568)
1219	456.653	152.625	(0.8274509803921568, 0.8274509803921568, 0.8274509803921568)
1220	459.593	148.105	(0.8274509803921568, 0.8274509803921568, 0.8274509803921568)
1221	459.17	154.548	(0.8274509803921568, 0.8274509803921568, 0.8274509803921568)
1222	457.01	152.745	(0.8274509803921568, 0.8274509803921568, 0.8274509803921568)
1223	442.417	126.887	(0.8274509803921568, 0.8274509803921568, 0.8274509803921568)
1224	440.02	127.037	(0.8274509803921568, 0.8274509803921568, 0.8274509803921568)
1225	438.187	125.836	(0.8274509803921568, 0.8274509803921568, 0.8274509803921568)
1226	439.033	127.893	(0.8274509803921568, 0.8274509803921568, 0.8274509803921568)
1227	437.893	128.291	(0.8274509803921568, 0.8274509803921568, 0.8274509803921568)
1228	441.227	126.243	(0.8274509803921568, 0.8274509803921568, 0.8274509803921568)
1229	435.818	116.399	(0.8274509803921568, 0.8274509803921568, 0.8274509803921568)
1230	406.567	115.759	(0.8274509803921568, 0.8274509803921568, 0.8274509803921568)
1231	423.026	117.802	(0.8274509803921568, 0.8274509803921568, 0.8274509803921568)
1232	429.991	116.859	(0.8274509803921568, 0.8274509803921568, 0.8274509803921568)
1233	416.068	118.334	(0.8274509803921568, 0.8274509803921568, 0.8274509803921568)
1234	420.219	122.582	(0.8274509803921568, 0.8274509803921568, 0.8274509803921568)
1235	303.38	155.488	(0.8274509803921568, 0.8274509803921568, 0.8274509803921568)
1236	305.625	155.206	(0.8274509803921568, 0.8274509803921568, 0.8274509803921568)
1237	302.731	155.036	(0.8274509803921568, 0.8274509803921568, 0.8274509803921568)
1238	304.095	153.218	(0.8274509803921568, 0.8274509803921568, 0.8274509803921568)
1239	302.438	151.471	(0.8274509803921568, 0.8274509803921568, 0.8274509803921568)
1240	303.519	154.146	(0.8274509803921568, 0.8274509803921568, 0.8274509803921568)
1241	410.964	595.166	(0.8274509803921568, 0.8274509803921568, 0.8274509803921568)
1242	410.936	596.035	(0.8274509803921568, 0.8274509803921568, 0.8274509803921568)
1243	413.461	592.314	(0.8274509803921568, 0.8274509803921568, 0.8274509803921568)
1244	410.801	595.657	(0.8274509803921568, 0.8274509803921568, 0.8274509803921568)
1245	411.12	595.843	(0.8274509803921568, 0.8274509803921568, 0.8274509803921568)
1246	413.119	592.718	(0.8274509803921568, 0.8274509803921568, 0.8274509803921568)
1247	380.231	594.851	(0.8274509803921568, 0.8274509803921568, 0.8274509803921568)
1248	386.52	593.593	(0.8274509803921568, 0.8274509803921568, 0.8274509803921568)
1249	386.98	592.596	(0.8274509803921568, 0.8274509803921568, 0.8274509803921568)
1250	387.857	585.063	(0.8274509803921568, 0.8274509803921568, 0.8274509803921568)
1251	383.777	587.182	(0.8274509803921568, 0.8274509803921568, 0.8274509803921568)
1252	384.115	585.434	(0.8274509803921568, 0.8274509803921568, 0.8274509803921568)
1253	387.699	611.02	(0.8274509803921568, 0.8274509803921568, 0.8274509803921568)
1254	347.912	613.845	(0.8274509803921568, 0.8274509803921568, 0.8274509803921568)
1255	346.541	614.238	(0.8274509803921568, 0.8274509803921568, 0.8274509803921568)
1256	348.506	613.115	(0.8274509803921568, 0.8274509803921568, 0.8274509803921568)
1257	351.195	611.011	(0.8274509803921568, 0.8274509803921568, 0.8274509803921568)
1258	375.281	640.849	(0.8274509803921568, 0.8274509803921568, 0.8274509803921568)
1259	369.186	645.2	(0.8274509803921568, 0.8274509803921568, 0.8274509803921568)
1260	374.339	641.018	(0.8274509803921568, 0.8274509803921568, 0.8274509803921568)
1261	375.102	640.324	(0.8274509803921568, 0.8274509803921568, 0.8274509803921568)
1262	369.802	644.93	(0.8274509803921568, 0.8274509803921568, 0.8274509803921568)
1263	372.222	642.816	(0.8274509803921568, 0.8274509803921568, 0.8274509803921568)
1264	586.532	611.014	(0.8274509803921568, 0.8274509803921568, 0.8274509803921568)
1265	586.829	616.178	(0.8274509803921568, 0.8274509803921568, 0.8274509803921568)
1266	586.393	617.585	(0.8274509803921568, 0.8274509803921568, 0.8274509803921568)
1267	585.091	609.459	(0.8274509803921568, 0.8274509803921568, 0.8274509803921568)
1268	588.709	610.098	(0.8274509803921568, 0.8274509803921568, 0.8274509803921568)
1269	589.149	618.796	(0.8274509803921568, 0.8274509803921568, 0.8274509803921568)
1270	565.808	274.807	(0.8274509803921568, 0.8274509803921568, 0.8274509803921568)
1271	565.401	275.451	(0.8274509803921568, 0.8274509803921568, 0.8274509803921568)
1272	570.406	275.078	(0.8274509803921568, 0.8274509803921568, 0.8274509803921568)
1273	573.041	278.188	(0.8274509803921568, 0.8274509803921568, 0.8274509803921568)
1274	572.508	275.047	(0.8274509803921568, 0.8274509803921568, 0.8274509803921568)
1275	569.574	276.487	(0.8274509803921568, 0.8274509803921568, 0.8274509803921568)
1276	420.338	190.46	(0.8274509803921568, 0.8274509803921568, 0.8274509803921568)
1277	424.349	188.316	(0.8274509803921568, 0.8274509803921568, 0.8274509803921568)
1278	423.88	190.711	(0.8274509803921568, 0.8274509803921568, 0.8274509803921568)
1279	423.001	186.939	(0.8274509803921568, 0.8274509803921568, 0.8274509803921568)
1280	422.846	187.45	(0.8274509803921568, 0.8274509803921568, 0.8274509803921568)
1281	375.652	185.935	(0.8274509803921568, 0.8274509803921568, 0.8274509803921568)
1282	376.881	181.95	(0.8274509803921568, 0.8274509803921568, 0.8274509803921568)
1283	374.623	185.319	(0.8274509803921568, 0.8274509803921568, 0.8274509803921568)
1284	374.528	186.021	(0.8274509803921568, 0.8274509803921568, 0.8274509803921568)
1285	374.164	187.748	(0.8274509803921568, 0.8274509803921568, 0.8274509803921568)
1286	373.65	187.449	(0.8274509803921568, 0.8274509803921568, 0.8274509803921568)
1287	319.383	479.666	(0.8274509803921568, 0.8274509803921568, 0.8274509803921568)
1288	319.029	479.421	(0.8274509803921568, 0.8274509803921568, 0.8274509803921568)
1289	313.469	479.623	(0.8274509803921568, 0.8274509803921568, 0.8274509803921568)
1290	315.339	485.725	(0.8274509803921568, 0.8274509803921568, 0.8274509803921568)
1291	319.104	479.898	(0.8274509803921568, 0.8274509803921568, 0.8274509803921568)
1292	313.936	479.123	(0.8274509803921568, 0.8274509803921568, 0.8274509803921568)
1293	321.589	484.271	(0.8274509803921568, 0.8274509803921568, 0.8274509803921568)
1294	316.514	483.753	(0.8274509803921568, 0.8274509803921568, 0.8274509803921568)
1295	365.714	475.733	(0.8274509803921568, 0.8274509803921568, 0.8274509803921568)
1296	369.153	476.212	(0.8274509803921568, 0.8274509803921568, 0.8274509803921568)
1297	321.226	484.015	(0.8274509803921568, 0.8274509803921568, 0.8274509803921568)
1298	316.671	483.412	(0.8274509803921568, 0.8274509803921568, 0.8274509803921568)
1299	283.599	486.921	(0.8274509803921568, 0.8274509803921568, 0.8274509803921568)
1300	283.739	484.752	(0.8274509803921568, 0.8274509803921568, 0.8274509803921568)
1301	283.6	485.446	(0.8274509803921568, 0.8274509803921568, 0.8274509803921568)
1302	283.326	486.065	(0.8274509803921568, 0.8274509803921568, 0.8274509803921568)
1303	283.68	485.3	(0.8274509803921568, 0.8274509803921568, 0.8274509803921568)
1304	283.414	485.259	(0.8274509803921568, 0.8274509803921568, 0.8274509803921568)
1305	305.879	504.555	(0.8274509803921568, 0.8274509803921568, 0.8274509803921568)
1306	231.359	562.536	(0.8274509803921568, 0.8274509803921568, 0.8274509803921568)
1307	299.105	503.399	(0.8274509803921568, 0.8274509803921568, 0.8274509803921568)
1308	305.613	504.281	(0.8274509803921568, 0.8274509803921568, 0.8274509803921568)
1309	230.17	562.049	(0.8274509803921568, 0.8274509803921568, 0.8274509803921568)
1310	296.836	494.036	(0.8274509803921568, 0.8274509803921568, 0.8274509803921568)
1311	544.028	631.287	(0.8274509803921568, 0.8274509803921568, 0.8274509803921568)
1312	550.023	632.827	(0.8274509803921568, 0.8274509803921568, 0.8274509803921568)
1313	546.005	632.945	(0.8274509803921568, 0.8274509803921568, 0.8274509803921568)
1314	545.81	632.414	(0.8274509803921568, 0.8274509803921568, 0.8274509803921568)
1315	543.938	628.495	(0.8274509803921568, 0.8274509803921568, 0.8274509803921568)
1316	510.861	267.391	(0.8274509803921568, 0.8274509803921568, 0.8274509803921568)
1317	560.802	248.483	(0.8274509803921568, 0.8274509803921568, 0.8274509803921568)
1318	557.813	255.38	(0.8274509803921568, 0.8274509803921568, 0.8274509803921568)
1319	508.597	278.459	(0.8274509803921568, 0.8274509803921568, 0.8274509803921568)
1320	513.768	264.999	(0.8274509803921568, 0.8274509803921568, 0.8274509803921568)
1321	559.078	258.038	(0.8274509803921568, 0.8274509803921568, 0.8274509803921568)
1322	494.482	206.023	(0.8274509803921568, 0.8274509803921568, 0.8274509803921568)
1323	491.773	204.906	(0.8274509803921568, 0.8274509803921568, 0.8274509803921568)
1324	497.46	206.549	(0.8274509803921568, 0.8274509803921568, 0.8274509803921568)
1325	497.395	206.471	(0.8274509803921568, 0.8274509803921568, 0.8274509803921568)
1326	491.274	207.955	(0.8274509803921568, 0.8274509803921568, 0.8274509803921568)
1327	498.418	207.888	(0.8274509803921568, 0.8274509803921568, 0.8274509803921568)
1328	480.806	180.334	(0.8274509803921568, 0.8274509803921568, 0.8274509803921568)
1329	483.615	178.987	(0.8274509803921568, 0.8274509803921568, 0.8274509803921568)
1330	485.094	178.913	(0.8274509803921568, 0.8274509803921568, 0.8274509803921568)
1331	481.053	180.636	(0.8274509803921568, 0.8274509803921568, 0.8274509803921568)
1332	482.737	172.992	(0.8274509803921568, 0.8274509803921568, 0.8274509803921568)
1333	488.698	181.044	(0.8274509803921568, 0.8274509803921568, 0.8274509803921568)
1334	361.983	434.344	(0.8274509803921568, 0.8274509803921568, 0.8274509803921568)
1335	364.448	436.906	(0.8274509803921568, 0.8274509803921568, 0.8274509803921568)
1336	350.082	445.567	(0.8274509803921568, 0.8274509803921568, 0.8274509803921568)
1337	364.627	434.453	(0.8274509803921568, 0.8274509803921568, 0.8274509803921568)
1338	366.715	437.639	(0.8274509803921568, 0.8274509803921568, 0.8274509803921568)
1339	351.478	448.049	(0.8274509803921568, 0.8274509803921568, 0.8274509803921568)
1340	361.088	439.438	(0.8274509803921568, 0.8274509803921568, 0.8274509803921568)
1341	351.888	446.898	(0.8274509803921568, 0.8274509803921568, 0.8274509803921568)
1342	349.895	446.944	(0.8274509803921568, 0.8274509803921568, 0.8274509803921568)
1343	359.964	438.435	(0.8274509803921568, 0.8274509803921568, 0.8274509803921568)
1344	352.145	446.256	(0.8274509803921568, 0.8274509803921568, 0.8274509803921568)
1345	350.467	447.215	(0.8274509803921568, 0.8274509803921568, 0.8274509803921568)
1346	372.75	502.019	(0.8274509803921568, 0.8274509803921568, 0.8274509803921568)
1347	337.391	488.344	(0.8274509803921568, 0.8274509803921568, 0.8274509803921568)
1348	337.024	465.905	(0.8274509803921568, 0.8274509803921568, 0.8274509803921568)
1349	337.072	489.625	(0.8274509803921568, 0.8274509803921568, 0.8274509803921568)
1350	336.615	488.401	(0.8274509803921568, 0.8274509803921568, 0.8274509803921568)
1351	336.512	466.307	(0.8274509803921568, 0.8274509803921568, 0.8274509803921568)
1352	372.918	560.928	(0.8274509803921568, 0.8274509803921568, 0.8274509803921568)
1353	371.881	561.228	(0.8274509803921568, 0.8274509803921568, 0.8274509803921568)
1354	372.548	562.041	(0.8274509803921568, 0.8274509803921568, 0.8274509803921568)
1355	372.627	560.984	(0.8274509803921568, 0.8274509803921568, 0.8274509803921568)
1356	373.467	562.143	(0.8274509803921568, 0.8274509803921568, 0.8274509803921568)
1357	370.999	560.619	(0.8274509803921568, 0.8274509803921568, 0.8274509803921568)
1358	375.797	151.741	(0.8274509803921568, 0.8274509803921568, 0.8274509803921568)
1359	375.807	151.727	(0.8274509803921568, 0.8274509803921568, 0.8274509803921568)
1360	416.229	115.961	(0.8274509803921568, 0.8274509803921568, 0.8274509803921568)
1361	397.069	169.316	(0.8274509803921568, 0.8274509803921568, 0.8274509803921568)
1362	448.071	155.476	(0.8274509803921568, 0.8274509803921568, 0.8274509803921568)
1363	437.643	113.083	(0.8274509803921568, 0.8274509803921568, 0.8274509803921568)
1364	398.802	115.759	(0.8274509803921568, 0.8274509803921568, 0.8274509803921568)
1365	436.212	112.602	(0.8274509803921568, 0.8274509803921568, 0.8274509803921568)
1366	400.404	117.995	(0.8274509803921568, 0.8274509803921568, 0.8274509803921568)
1367	397.421	116.187	(0.8274509803921568, 0.8274509803921568, 0.8274509803921568)
1368	397.251	116.08	(0.8274509803921568, 0.8274509803921568, 0.8274509803921568)
1369	398.865	117.986	(0.8274509803921568, 0.8274509803921568, 0.8274509803921568)
1370	405.746	115.996	(0.8274509803921568, 0.8274509803921568, 0.8274509803921568)
1371	403.18	116.755	(0.8274509803921568, 0.8274509803921568, 0.8274509803921568)
1372	403.183	115.953	(0.8274509803921568, 0.8274509803921568, 0.8274509803921568)
1373	403.925	115.149	(0.8274509803921568, 0.8274509803921568, 0.8274509803921568)
1374	404.924	115.036	(0.8274509803921568, 0.8274509803921568, 0.8274509803921568)
1375	403.835	115.837	(0.8274509803921568, 0.8274509803921568, 0.8274509803921568)
1376	304.055	146.581	(0.8274509803921568, 0.8274509803921568, 0.8274509803921568)
1377	299.41	149.337	(0.8274509803921568, 0.8274509803921568, 0.8274509803921568)
1378	300.779	148.391	(0.8274509803921568, 0.8274509803921568, 0.8274509803921568)
1379	304.168	145.847	(0.8274509803921568, 0.8274509803921568, 0.8274509803921568)
1380	304.108	145.815	(0.8274509803921568, 0.8274509803921568, 0.8274509803921568)
1381	303.718	146.746	(0.8274509803921568, 0.8274509803921568, 0.8274509803921568)
1382	398.748	623.537	(0.8274509803921568, 0.8274509803921568, 0.8274509803921568)
1383	399.679	623.856	(0.8274509803921568, 0.8274509803921568, 0.8274509803921568)
1384	400.59	624.193	(0.8274509803921568, 0.8274509803921568, 0.8274509803921568)
1385	398.396	623.232	(0.8274509803921568, 0.8274509803921568, 0.8274509803921568)
1386	399.213	623.506	(0.8274509803921568, 0.8274509803921568, 0.8274509803921568)
1387	401.453	624.73	(0.8274509803921568, 0.8274509803921568, 0.8274509803921568)
1388	389.555	605.968	(0.8274509803921568, 0.8274509803921568, 0.8274509803921568)
1389	391.5	606.592	(0.8274509803921568, 0.8274509803921568, 0.8274509803921568)
1390	397.959	608.607	(0.8274509803921568, 0.8274509803921568, 0.8274509803921568)
1391	389.9	606.538	(0.8274509803921568, 0.8274509803921568, 0.8274509803921568)
1392	396.264	607.985	(0.8274509803921568, 0.8274509803921568, 0.8274509803921568)
1393	399.503	608.869	(0.8274509803921568, 0.8274509803921568, 0.8274509803921568)
1394	397.003	612.137	(0.8274509803921568, 0.8274509803921568, 0.8274509803921568)
1395	397.199	611.879	(0.8274509803921568, 0.8274509803921568, 0.8274509803921568)
1396	396.108	608.254	(0.8274509803921568, 0.8274509803921568, 0.8274509803921568)
1397	397.025	613.383	(0.8274509803921568, 0.8274509803921568, 0.8274509803921568)
1398	397.123	613.541	(0.8274509803921568, 0.8274509803921568, 0.8274509803921568)
1399	398.143	609.29	(0.8274509803921568, 0.8274509803921568, 0.8274509803921568)
1400	382.917	614.21	(0.8274509803921568, 0.8274509803921568, 0.8274509803921568)
1401	351.533	650.238	(0.8274509803921568, 0.8274509803921568, 0.8274509803921568)
1402	383.071	614.708	(0.8274509803921568, 0.8274509803921568, 0.8274509803921568)
1403	349.412	648.148	(0.8274509803921568, 0.8274509803921568, 0.8274509803921568)
1404	351.13	649.738	(0.8274509803921568, 0.8274509803921568, 0.8274509803921568)
1405	382.783	614.449	(0.8274509803921568, 0.8274509803921568, 0.8274509803921568)
1406	595.136	455.91	(0.8274509803921568, 0.8274509803921568, 0.8274509803921568)
1407	596.877	457.196	(0.8274509803921568, 0.8274509803921568, 0.8274509803921568)
1408	597.074	456.698	(0.8274509803921568, 0.8274509803921568, 0.8274509803921568)
1409	595.752	456.146	(0.8274509803921568, 0.8274509803921568, 0.8274509803921568)
1410	596.191	456.33	(0.8274509803921568, 0.8274509803921568, 0.8274509803921568)
1411	597.316	457.105	(0.8274509803921568, 0.8274509803921568, 0.8274509803921568)
1412	579.309	449.418	(0.8274509803921568, 0.8274509803921568, 0.8274509803921568)
1413	579.15	448.953	(0.8274509803921568, 0.8274509803921568, 0.8274509803921568)
1414	580.431	449.448	(0.8274509803921568, 0.8274509803921568, 0.8274509803921568)
1415	577.945	448.695	(0.8274509803921568, 0.8274509803921568, 0.8274509803921568)
1416	579.392	447.512	(0.8274509803921568, 0.8274509803921568, 0.8274509803921568)
1417	578.59	448.366	(0.8274509803921568, 0.8274509803921568, 0.8274509803921568)
1418	588.028	455.873	(0.8274509803921568, 0.8274509803921568, 0.8274509803921568)
1419	585.127	453.484	(0.8274509803921568, 0.8274509803921568, 0.8274509803921568)
1420	585.856	452.171	(0.8274509803921568, 0.8274509803921568, 0.8274509803921568)
1421	592.063	455.818	(0.8274509803921568, 0.8274509803921568, 0.8274509803921568)
1422	590.316	454.962	(0.8274509803921568, 0.8274509803921568, 0.8274509803921568)
1423	591.676	454.839	(0.8274509803921568, 0.8274509803921568, 0.8274509803921568)
1424	561.746	458.496	(0.8274509803921568, 0.8274509803921568, 0.8274509803921568)
1425	562.439	459.143	(0.8274509803921568, 0.8274509803921568, 0.8274509803921568)
1426	563.388	459.235	(0.8274509803921568, 0.8274509803921568, 0.8274509803921568)
1427	561.938	458.773	(0.8274509803921568, 0.8274509803921568, 0.8274509803921568)
1428	559.21	458.855	(0.8274509803921568, 0.8274509803921568, 0.8274509803921568)
1429	561.712	458.402	(0.8274509803921568, 0.8274509803921568, 0.8274509803921568)
1430	480.192	547.555	(0.8274509803921568, 0.8274509803921568, 0.8274509803921568)
1431	477.854	548.682	(0.8274509803921568, 0.8274509803921568, 0.8274509803921568)
1432	477.299	548.83	(0.8274509803921568, 0.8274509803921568, 0.8274509803921568)
1433	480.541	547.266	(0.8274509803921568, 0.8274509803921568, 0.8274509803921568)
1434	479.225	547.778	(0.8274509803921568, 0.8274509803921568, 0.8274509803921568)
1435	479.774	547.928	(0.8274509803921568, 0.8274509803921568, 0.8274509803921568)
1436	474.72	549.642	(0.8274509803921568, 0.8274509803921568, 0.8274509803921568)
1437	471.777	548.696	(0.8274509803921568, 0.8274509803921568, 0.8274509803921568)
1438	474.464	550.042	(0.8274509803921568, 0.8274509803921568, 0.8274509803921568)
1439	474.923	552.526	(0.8274509803921568, 0.8274509803921568, 0.8274509803921568)
1440	471.74	548.829	(0.8274509803921568, 0.8274509803921568, 0.8274509803921568)
1441	475.053	549.807	(0.8274509803921568, 0.8274509803921568, 0.8274509803921568)
1442	457.489	595.051	(0.8274509803921568, 0.8274509803921568, 0.8274509803921568)
1443	458.488	595.119	(0.8274509803921568, 0.8274509803921568, 0.8274509803921568)
1444	458.286	595.2	(0.8274509803921568, 0.8274509803921568, 0.8274509803921568)
1445	456.576	596.248	(0.8274509803921568, 0.8274509803921568, 0.8274509803921568)
1446	457.853	596.214	(0.8274509803921568, 0.8274509803921568, 0.8274509803921568)
1447	452.98	598.171	(0.8274509803921568, 0.8274509803921568, 0.8274509803921568)
1448	453.257	597.94	(0.8274509803921568, 0.8274509803921568, 0.8274509803921568)
1449	453.515	597.935	(0.8274509803921568, 0.8274509803921568, 0.8274509803921568)
1450	451.535	599.759	(0.8274509803921568, 0.8274509803921568, 0.8274509803921568)
1451	452.638	598.529	(0.8274509803921568, 0.8274509803921568, 0.8274509803921568)
1452	452.916	598.567	(0.8274509803921568, 0.8274509803921568, 0.8274509803921568)
1453	123.179	269.179	(0.8274509803921568, 0.8274509803921568, 0.8274509803921568)
1454	122.427	269.484	(0.8274509803921568, 0.8274509803921568, 0.8274509803921568)
1455	122.622	269.48	(0.8274509803921568, 0.8274509803921568, 0.8274509803921568)
1456	123.438	269.364	(0.8274509803921568, 0.8274509803921568, 0.8274509803921568)
1457	122.913	269.547	(0.8274509803921568, 0.8274509803921568, 0.8274509803921568)
1458	141.079	277.562	(0.8274509803921568, 0.8274509803921568, 0.8274509803921568)
1459	140.19	277.584	(0.8274509803921568, 0.8274509803921568, 0.8274509803921568)
1460	139.494	276.864	(0.8274509803921568, 0.8274509803921568, 0.8274509803921568)
1461	140.415	278.023	(0.8274509803921568, 0.8274509803921568, 0.8274509803921568)
1462	139.358	277.204	(0.8274509803921568, 0.8274509803921568, 0.8274509803921568)
1463	140.907	277.74	(0.8274509803921568, 0.8274509803921568, 0.8274509803921568)
1464	501.457	432.844	(0.8274509803921568, 0.8274509803921568, 0.8274509803921568)
1465	501.076	432.549	(0.8274509803921568, 0.8274509803921568, 0.8274509803921568)
1466	500.169	433.033	(0.8274509803921568, 0.8274509803921568, 0.8274509803921568)
1467	500.754	433.037	(0.8274509803921568, 0.8274509803921568, 0.8274509803921568)
1468	501.365	432.597	(0.8274509803921568, 0.8274509803921568, 0.8274509803921568)
1469	500.81	432.905	(0.8274509803921568, 0.8274509803921568, 0.8274509803921568)
1470	533.135	444.793	(0.8274509803921568, 0.8274509803921568, 0.8274509803921568)
1471	532.895	444.904	(0.8274509803921568, 0.8274509803921568, 0.8274509803921568)
1472	533.205	444.946	(0.8274509803921568, 0.8274509803921568, 0.8274509803921568)
1473	536.207	443.066	(0.8274509803921568, 0.8274509803921568, 0.8274509803921568)
1474	533.442	444.567	(0.8274509803921568, 0.8274509803921568, 0.8274509803921568)
1475	533.096	444.833	(0.8274509803921568, 0.8274509803921568, 0.8274509803921568)
1476	495.072	470.392	(0.8274509803921568, 0.8274509803921568, 0.8274509803921568)
1477	491.769	470.409	(0.8274509803921568, 0.8274509803921568, 0.8274509803921568)
1478	492.435	469.694	(0.8274509803921568, 0.8274509803921568, 0.8274509803921568)
1479	492.516	469.877	(0.8274509803921568, 0.8274509803921568, 0.8274509803921568)
1480	491.324	470.138	(0.8274509803921568, 0.8274509803921568, 0.8274509803921568)
1481	492.448	470.154	(0.8274509803921568, 0.8274509803921568, 0.8274509803921568)
1482	486.518	467.655	(0.8274509803921568, 0.8274509803921568, 0.8274509803921568)
1483	486.754	467.892	(0.8274509803921568, 0.8274509803921568, 0.8274509803921568)
1484	680.938	472.422	(0.8274509803921568, 0.8274509803921568, 0.8274509803921568)
1485	486.654	467.658	(0.8274509803921568, 0.8274509803921568, 0.8274509803921568)
1486	486.63	467.703	(0.8274509803921568, 0.8274509803921568, 0.8274509803921568)
1487	486.681	468.097	(0.8274509803921568, 0.8274509803921568, 0.8274509803921568)
1488	490.691	476.995	(0.8274509803921568, 0.8274509803921568, 0.8274509803921568)
1489	488.115	476.792	(0.8274509803921568, 0.8274509803921568, 0.8274509803921568)
1490	488.184	476.563	(0.8274509803921568, 0.8274509803921568, 0.8274509803921568)
1491	487.746	478.079	(0.8274509803921568, 0.8274509803921568, 0.8274509803921568)
1492	487.695	477.72	(0.8274509803921568, 0.8274509803921568, 0.8274509803921568)
1493	488.378	476.869	(0.8274509803921568, 0.8274509803921568, 0.8274509803921568)
1494	495.241	476.283	(0.8274509803921568, 0.8274509803921568, 0.8274509803921568)
1495	494.056	474.574	(0.8274509803921568, 0.8274509803921568, 0.8274509803921568)
1496	492.294	475.043	(0.8274509803921568, 0.8274509803921568, 0.8274509803921568)
1497	494.912	476.363	(0.8274509803921568, 0.8274509803921568, 0.8274509803921568)
1498	494.25	475.32	(0.8274509803921568, 0.8274509803921568, 0.8274509803921568)
1499	492.999	474.912	(0.8274509803921568, 0.8274509803921568, 0.8274509803921568)
1500	146.005	266.676	(0.8274509803921568, 0.8274509803921568, 0.8274509803921568)
1501	142.456	263.59	(0.8274509803921568, 0.8274509803921568, 0.8274509803921568)
1502	144.206	264.887	(0.8274509803921568, 0.8274509803921568, 0.8274509803921568)
1503	146.007	266.722	(0.8274509803921568, 0.8274509803921568, 0.8274509803921568)
1504	144.757	266.51	(0.8274509803921568, 0.8274509803921568, 0.8274509803921568)
1505	142.829	262.947	(0.8274509803921568, 0.8274509803921568, 0.8274509803921568)
1506	108.006	254.395	(0.8274509803921568, 0.8274509803921568, 0.8274509803921568)
1507	99.502	255.556	(0.8274509803921568, 0.8274509803921568, 0.8274509803921568)
1508	108.075	254.218	(0.8274509803921568, 0.8274509803921568, 0.8274509803921568)
1509	108.809	254.046	(0.8274509803921568, 0.8274509803921568, 0.8274509803921568)
1510	104.247	255.377	(0.8274509803921568, 0.8274509803921568, 0.8274509803921568)
1511	105.898	255.557	(0.8274509803921568, 0.8274509803921568, 0.8274509803921568)
1512	161.082	218.956	(0.8274509803921568, 0.8274509803921568, 0.8274509803921568)
1513	158.823	218.862	(0.8274509803921568, 0.8274509803921568, 0.8274509803921568)
1514	161.033	218.832	(0.8274509803921568, 0.8274509803921568, 0.8274509803921568)
1515	161.758	219.402	(0.8274509803921568, 0.8274509803921568, 0.8274509803921568)
1516	162.022	220.711	(0.8274509803921568, 0.8274509803921568, 0.8274509803921568)
1517	161.422	219.547	(0.8274509803921568, 0.8274509803921568, 0.8274509803921568)
1518	186.076	230.88	(0.8274509803921568, 0.8274509803921568, 0.8274509803921568)
1519	187.445	231.77	(0.8274509803921568, 0.8274509803921568, 0.8274509803921568)
1520	183.824	229.7	(0.8274509803921568, 0.8274509803921568, 0.8274509803921568)
1521	187.149	231.277	(0.8274509803921568, 0.8274509803921568, 0.8274509803921568)
1522	186.99	231.926	(0.8274509803921568, 0.8274509803921568, 0.8274509803921568)
1523	186.464	231.682	(0.8274509803921568, 0.8274509803921568, 0.8274509803921568)
1524	83.993	328.679	(0.8274509803921568, 0.8274509803921568, 0.8274509803921568)
1525	84.173	328.846	(0.8274509803921568, 0.8274509803921568, 0.8274509803921568)
1526	83.942	328.841	(0.8274509803921568, 0.8274509803921568, 0.8274509803921568)
1527	83.948	328.708	(0.8274509803921568, 0.8274509803921568, 0.8274509803921568)
1528	83.951	328.683	(0.8274509803921568, 0.8274509803921568, 0.8274509803921568)
1529	84.078	328.829	(0.8274509803921568, 0.8274509803921568, 0.8274509803921568)
1530	188.88	331.906	(0.8274509803921568, 0.8274509803921568, 0.8274509803921568)
1531	186.119	329.671	(0.8274509803921568, 0.8274509803921568, 0.8274509803921568)
1532	184.514	330.754	(0.8274509803921568, 0.8274509803921568, 0.8274509803921568)
1533	184.488	330.8	(0.8274509803921568, 0.8274509803921568, 0.8274509803921568)
1534	184.81	330.718	(0.8274509803921568, 0.8274509803921568, 0.8274509803921568)
1535	186.971	329.464	(0.8274509803921568, 0.8274509803921568, 0.8274509803921568)
1536	201.882	326.65	(0.8274509803921568, 0.8274509803921568, 0.8274509803921568)
1537	200.537	328.486	(0.8274509803921568, 0.8274509803921568, 0.8274509803921568)
1538	200.907	327.099	(0.8274509803921568, 0.8274509803921568, 0.8274509803921568)
1539	200.939	329.139	(0.8274509803921568, 0.8274509803921568, 0.8274509803921568)
1540	201.029	327.584	(0.8274509803921568, 0.8274509803921568, 0.8274509803921568)
1541	201.059	329.21	(0.8274509803921568, 0.8274509803921568, 0.8274509803921568)
1542	207.189	314.015	(0.8274509803921568, 0.8274509803921568, 0.8274509803921568)
1543	209.294	315.616	(0.8274509803921568, 0.8274509803921568, 0.8274509803921568)
1544	214.412	315.922	(0.8274509803921568, 0.8274509803921568, 0.8274509803921568)
1545	205.71	309.51	(0.8274509803921568, 0.8274509803921568, 0.8274509803921568)
1546	213.165	315.885	(0.8274509803921568, 0.8274509803921568, 0.8274509803921568)
1547	214.048	315.847	(0.8274509803921568, 0.8274509803921568, 0.8274509803921568)
1548	77.179	268.896	(0.8274509803921568, 0.8274509803921568, 0.8274509803921568)
1549	76.316	269.095	(0.8274509803921568, 0.8274509803921568, 0.8274509803921568)
1550	75.63	269.3	(0.8274509803921568, 0.8274509803921568, 0.8274509803921568)
1551	76.206	269.219	(0.8274509803921568, 0.8274509803921568, 0.8274509803921568)
1552	75.228	269.114	(0.8274509803921568, 0.8274509803921568, 0.8274509803921568)
1553	74.702	269.099	(0.8274509803921568, 0.8274509803921568, 0.8274509803921568)
1554	94.352	268.283	(0.8274509803921568, 0.8274509803921568, 0.8274509803921568)
1555	96.024	271.099	(0.8274509803921568, 0.8274509803921568, 0.8274509803921568)
1556	96.057	272.384	(0.8274509803921568, 0.8274509803921568, 0.8274509803921568)
1557	93.697	268.256	(0.8274509803921568, 0.8274509803921568, 0.8274509803921568)
1558	95.624	271.478	(0.8274509803921568, 0.8274509803921568, 0.8274509803921568)
1559	96.022	272.75	(0.8274509803921568, 0.8274509803921568, 0.8274509803921568)
1560	89.866	220.918	(0.8274509803921568, 0.8274509803921568, 0.8274509803921568)
1561	91.48	218.213	(0.8274509803921568, 0.8274509803921568, 0.8274509803921568)
1562	91.958	218.539	(0.8274509803921568, 0.8274509803921568, 0.8274509803921568)
1563	90.309	220.203	(0.8274509803921568, 0.8274509803921568, 0.8274509803921568)
1564	90.702	217.04	(0.8274509803921568, 0.8274509803921568, 0.8274509803921568)
1565	91.196	218.332	(0.8274509803921568, 0.8274509803921568, 0.8274509803921568)
1566	94.875	221.325	(0.8274509803921568, 0.8274509803921568, 0.8274509803921568)
1567	95.995	221.04	(0.8274509803921568, 0.8274509803921568, 0.8274509803921568)
1568	97.481	221.534	(0.8274509803921568, 0.8274509803921568, 0.8274509803921568)
1569	94.782	222.078	(0.8274509803921568, 0.8274509803921568, 0.8274509803921568)
1570	414.811	326.202	(0.8274509803921568, 0.8274509803921568, 0.8274509803921568)
1571	95.039	220.972	(0.8274509803921568, 0.8274509803921568, 0.8274509803921568)
1572	110.144	327.206	(0.8274509803921568, 0.8274509803921568, 0.8274509803921568)
1573	111.484	329.148	(0.8274509803921568, 0.8274509803921568, 0.8274509803921568)
1574	110.934	329.957	(0.8274509803921568, 0.8274509803921568, 0.8274509803921568)
1575	109.851	325.638	(0.8274509803921568, 0.8274509803921568, 0.8274509803921568)
1576	110.435	325.731	(0.8274509803921568, 0.8274509803921568, 0.8274509803921568)
1577	111.355	328.869	(0.8274509803921568, 0.8274509803921568, 0.8274509803921568)
1578	104.005	338.34	(0.8274509803921568, 0.8274509803921568, 0.8274509803921568)
1579	126.757	332.501	(0.8274509803921568, 0.8274509803921568, 0.8274509803921568)
1580	124.447	331.743	(0.8274509803921568, 0.8274509803921568, 0.8274509803921568)
1581	128.668	333.403	(0.8274509803921568, 0.8274509803921568, 0.8274509803921568)
1582	127.709	333.421	(0.8274509803921568, 0.8274509803921568, 0.8274509803921568)
1583	125.727	331.934	(0.8274509803921568, 0.8274509803921568, 0.8274509803921568)
1584	120.93	340.397	(0.8274509803921568, 0.8274509803921568, 0.8274509803921568)
1585	119.426	344.005	(0.8274509803921568, 0.8274509803921568, 0.8274509803921568)
1586	118.282	342.973	(0.8274509803921568, 0.8274509803921568, 0.8274509803921568)
1587	120.124	342.528	(0.8274509803921568, 0.8274509803921568, 0.8274509803921568)
1588	119.82	343.841	(0.8274509803921568, 0.8274509803921568, 0.8274509803921568)
1589	118.987	343.073	(0.8274509803921568, 0.8274509803921568, 0.8274509803921568)
1590	167.328	389.324	(0.8274509803921568, 0.8274509803921568, 0.8274509803921568)
1591	167.282	389.358	(0.8274509803921568, 0.8274509803921568, 0.8274509803921568)
1592	166.695	388.03	(0.8274509803921568, 0.8274509803921568, 0.8274509803921568)
1593	167.392	390.097	(0.8274509803921568, 0.8274509803921568, 0.8274509803921568)
1594	167.198	389.399	(0.8274509803921568, 0.8274509803921568, 0.8274509803921568)
1595	167.149	388.523	(0.8274509803921568, 0.8274509803921568, 0.8274509803921568)
1596	446.46	229.203	(0.8274509803921568, 0.8274509803921568, 0.8274509803921568)
1597	447.146	226.442	(0.8274509803921568, 0.8274509803921568, 0.8274509803921568)
1598	449.154	223.445	(0.8274509803921568, 0.8274509803921568, 0.8274509803921568)
1599	446.549	227.434	(0.8274509803921568, 0.8274509803921568, 0.8274509803921568)
1600	446.334	228.423	(0.8274509803921568, 0.8274509803921568, 0.8274509803921568)
1601	449.111	223.589	(0.8274509803921568, 0.8274509803921568, 0.8274509803921568)
1602	435.732	224.771	(0.8274509803921568, 0.8274509803921568, 0.8274509803921568)
1603	435.496	224.573	(0.8274509803921568, 0.8274509803921568, 0.8274509803921568)
1604	434.555	223.991	(0.8274509803921568, 0.8274509803921568, 0.8274509803921568)
1605	438.053	227.377	(0.8274509803921568, 0.8274509803921568, 0.8274509803921568)
1606	435.43	224.671	(0.8274509803921568, 0.8274509803921568, 0.8274509803921568)
1607	436.664	225.091	(0.8274509803921568, 0.8274509803921568, 0.8274509803921568)
1608	305.718	236.284	(0.8274509803921568, 0.8274509803921568, 0.8274509803921568)
1609	305.52	234.691	(0.8274509803921568, 0.8274509803921568, 0.8274509803921568)
1610	306.379	236.003	(0.8274509803921568, 0.8274509803921568, 0.8274509803921568)
1611	304.146	234.982	(0.8274509803921568, 0.8274509803921568, 0.8274509803921568)
1612	305.279	235.433	(0.8274509803921568, 0.8274509803921568, 0.8274509803921568)
1613	305.587	234.817	(0.8274509803921568, 0.8274509803921568, 0.8274509803921568)
1614	536.055	228.577	(0.8274509803921568, 0.8274509803921568, 0.8274509803921568)
1615	535.523	228.552	(0.8274509803921568, 0.8274509803921568, 0.8274509803921568)
1616	534.613	228.682	(0.8274509803921568, 0.8274509803921568, 0.8274509803921568)
1617	534.957	228.459	(0.8274509803921568, 0.8274509803921568, 0.8274509803921568)
1618	533.864	228.732	(0.8274509803921568, 0.8274509803921568, 0.8274509803921568)
1619	531.445	229.425	(0.8274509803921568, 0.8274509803921568, 0.8274509803921568)
1620	240.617	291.189	(0.8274509803921568, 0.8274509803921568, 0.8274509803921568)
1621	240.827	291.204	(0.8274509803921568, 0.8274509803921568, 0.8274509803921568)
1622	240.649	291.119	(0.8274509803921568, 0.8274509803921568, 0.8274509803921568)
1623	240.66	291.158	(0.8274509803921568, 0.8274509803921568, 0.8274509803921568)
1624	240.888	291.134	(0.8274509803921568, 0.8274509803921568, 0.8274509803921568)
1625	240.84	291.081	(0.8274509803921568, 0.8274509803921568, 0.8274509803921568)
1626	442.896	441.919	(0.8274509803921568, 0.8274509803921568, 0.8274509803921568)
1627	442.307	441.854	(0.8274509803921568, 0.8274509803921568, 0.8274509803921568)
1628	443.153	442.152	(0.8274509803921568, 0.8274509803921568, 0.8274509803921568)
1629	441.561	441.498	(0.8274509803921568, 0.8274509803921568, 0.8274509803921568)
1630	442.646	441.971	(0.8274509803921568, 0.8274509803921568, 0.8274509803921568)
1631	442.77	442.031	(0.8274509803921568, 0.8274509803921568, 0.8274509803921568)
1632	258.432	277.906	(0.8274509803921568, 0.8274509803921568, 0.8274509803921568)
1633	258.638	276.96	(0.8274509803921568, 0.8274509803921568, 0.8274509803921568)
1634	258.457	277.152	(0.8274509803921568, 0.8274509803921568, 0.8274509803921568)
1635	259.198	277.425	(0.8274509803921568, 0.8274509803921568, 0.8274509803921568)
1636	257.904	277.321	(0.8274509803921568, 0.8274509803921568, 0.8274509803921568)
1637	258.198	276.902	(0.8274509803921568, 0.8274509803921568, 0.8274509803921568)
1638	521.995	257.523	(0.8274509803921568, 0.8274509803921568, 0.8274509803921568)
1639	512.102	319.868	(0.8274509803921568, 0.8274509803921568, 0.8274509803921568)
1640	481.158	285.894	(0.8274509803921568, 0.8274509803921568, 0.8274509803921568)
1641	479.442	286.888	(0.8274509803921568, 0.8274509803921568, 0.8274509803921568)
1642	484.336	284.408	(0.8274509803921568, 0.8274509803921568, 0.8274509803921568)
1643	480.702	282.727	(0.8274509803921568, 0.8274509803921568, 0.8274509803921568)
1644	528.509	258.09	(0.8274509803921568, 0.8274509803921568, 0.8274509803921568)
1645	527.11	253.595	(0.8274509803921568, 0.8274509803921568, 0.8274509803921568)
1646	530.935	256.145	(0.8274509803921568, 0.8274509803921568, 0.8274509803921568)
1647	529.006	254.454	(0.8274509803921568, 0.8274509803921568, 0.8274509803921568)
1648	529.708	255.674	(0.8274509803921568, 0.8274509803921568, 0.8274509803921568)
1649	535.699	257.483	(0.8274509803921568, 0.8274509803921568, 0.8274509803921568)
1650	416.611	332.514	(0.8274509803921568, 0.8274509803921568, 0.8274509803921568)
1651	418.141	332.226	(0.8274509803921568, 0.8274509803921568, 0.8274509803921568)
1652	415.381	329.279	(0.8274509803921568, 0.8274509803921568, 0.8274509803921568)
1653	416.876	333.51	(0.8274509803921568, 0.8274509803921568, 0.8274509803921568)
1654	419.314	333.824	(0.8274509803921568, 0.8274509803921568, 0.8274509803921568)
1655	417.552	333.845	(0.8274509803921568, 0.8274509803921568, 0.8274509803921568)
1656	592.777	389.699	(0.8274509803921568, 0.8274509803921568, 0.8274509803921568)
1657	593.929	386.38	(0.8274509803921568, 0.8274509803921568, 0.8274509803921568)
1658	582.972	387.413	(0.8274509803921568, 0.8274509803921568, 0.8274509803921568)
1659	593.118	388.6	(0.8274509803921568, 0.8274509803921568, 0.8274509803921568)
1660	591.324	388.276	(0.8274509803921568, 0.8274509803921568, 0.8274509803921568)
1661	582.93	387.217	(0.8274509803921568, 0.8274509803921568, 0.8274509803921568)
1662	346.517	332.439	(0.8274509803921568, 0.8274509803921568, 0.8274509803921568)
1663	343.125	331.802	(0.8274509803921568, 0.8274509803921568, 0.8274509803921568)
1664	349.525	331.223	(0.8274509803921568, 0.8274509803921568, 0.8274509803921568)
1665	347.303	332.372	(0.8274509803921568, 0.8274509803921568, 0.8274509803921568)
1666	348.326	332.27	(0.8274509803921568, 0.8274509803921568, 0.8274509803921568)
1667	349.929	333.187	(0.8274509803921568, 0.8274509803921568, 0.8274509803921568)
1668	145.28	391.252	(0.8274509803921568, 0.8274509803921568, 0.8274509803921568)
1669	143.737	390.901	(0.8274509803921568, 0.8274509803921568, 0.8274509803921568)
1670	142.14	390.199	(0.8274509803921568, 0.8274509803921568, 0.8274509803921568)
1671	145.873	391.355	(0.8274509803921568, 0.8274509803921568, 0.8274509803921568)
1672	143.277	390.083	(0.8274509803921568, 0.8274509803921568, 0.8274509803921568)
1673	142.592	390.486	(0.8274509803921568, 0.8274509803921568, 0.8274509803921568)
1674	179.51	455.48	(0.8274509803921568, 0.8274509803921568, 0.8274509803921568)
1675	179.538	454.968	(0.8274509803921568, 0.8274509803921568, 0.8274509803921568)
1676	179.577	454.08	(0.8274509803921568, 0.8274509803921568, 0.8274509803921568)
1677	179.438	455.428	(0.8274509803921568, 0.8274509803921568, 0.8274509803921568)
1678	179.551	455.302	(0.8274509803921568, 0.8274509803921568, 0.8274509803921568)
1679	179.602	454.024	(0.8274509803921568, 0.8274509803921568, 0.8274509803921568)
1680	237.971	387.307	(0.8274509803921568, 0.8274509803921568, 0.8274509803921568)
1681	235.959	388.186	(0.8274509803921568, 0.8274509803921568, 0.8274509803921568)
1682	231.229	391.725	(0.8274509803921568, 0.8274509803921568, 0.8274509803921568)
1683	237.376	386.956	(0.8274509803921568, 0.8274509803921568, 0.8274509803921568)
1684	237.178	388.044	(0.8274509803921568, 0.8274509803921568, 0.8274509803921568)
1685	233.079	390.413	(0.8274509803921568, 0.8274509803921568, 0.8274509803921568)
1686	349.776	292.935	(0.8274509803921568, 0.8274509803921568, 0.8274509803921568)
1687	349.564	293.046	(0.8274509803921568, 0.8274509803921568, 0.8274509803921568)
1688	349.977	293.536	(0.8274509803921568, 0.8274509803921568, 0.8274509803921568)
1689	349.785	293.134	(0.8274509803921568, 0.8274509803921568, 0.8274509803921568)
1690	349.655	292.811	(0.8274509803921568, 0.8274509803921568, 0.8274509803921568)
1691	349.584	293.166	(0.8274509803921568, 0.8274509803921568, 0.8274509803921568)
1692	343.034	292.477	(0.8274509803921568, 0.8274509803921568, 0.8274509803921568)
1693	341.105	292.915	(0.8274509803921568, 0.8274509803921568, 0.8274509803921568)
1694	342.557	292.892	(0.8274509803921568, 0.8274509803921568, 0.8274509803921568)
1695	342.927	293.164	(0.8274509803921568, 0.8274509803921568, 0.8274509803921568)
1696	341.187	293.572	(0.8274509803921568, 0.8274509803921568, 0.8274509803921568)
1697	341.365	293.331	(0.8274509803921568, 0.8274509803921568, 0.8274509803921568)
1698	344.274	295.191	(0.8274509803921568, 0.8274509803921568, 0.8274509803921568)
1699	345.156	294.306	(0.8274509803921568, 0.8274509803921568, 0.8274509803921568)
1700	345.754	293.043	(0.8274509803921568, 0.8274509803921568, 0.8274509803921568)
1701	344.921	295.653	(0.8274509803921568, 0.8274509803921568, 0.8274509803921568)
1702	345.264	295.143	(0.8274509803921568, 0.8274509803921568, 0.8274509803921568)
1703	343.942	295.589	(0.8274509803921568, 0.8274509803921568, 0.8274509803921568)
1704	347.156	290.061	(0.8274509803921568, 0.8274509803921568, 0.8274509803921568)
1705	347.018	290.198	(0.8274509803921568, 0.8274509803921568, 0.8274509803921568)
1706	346.768	290.403	(0.8274509803921568, 0.8274509803921568, 0.8274509803921568)
1707	346.685	290.644	(0.8274509803921568, 0.8274509803921568, 0.8274509803921568)
1708	348.246	291.003	(0.8274509803921568, 0.8274509803921568, 0.8274509803921568)
1709	346.72	290.552	(0.8274509803921568, 0.8274509803921568, 0.8274509803921568)
1710	549.94	635.955	(0.8274509803921568, 0.8274509803921568, 0.8274509803921568)
1711	544.131	634.655	(0.8274509803921568, 0.8274509803921568, 0.8274509803921568)
1712	548.95	632.668	(0.8274509803921568, 0.8274509803921568, 0.8274509803921568)
1713	543.62	635.448	(0.8274509803921568, 0.8274509803921568, 0.8274509803921568)
1714	542.514	635.278	(0.8274509803921568, 0.8274509803921568, 0.8274509803921568)
1715	543.217	635.446	(0.8274509803921568, 0.8274509803921568, 0.8274509803921568)
1716	554.188	265.733	(0.8274509803921568, 0.8274509803921568, 0.8274509803921568)
1717	550.021	255.707	(0.8274509803921568, 0.8274509803921568, 0.8274509803921568)
1718	550.966	256.231	(0.8274509803921568, 0.8274509803921568, 0.8274509803921568)
1719	556.278	260.029	(0.8274509803921568, 0.8274509803921568, 0.8274509803921568)
1720	550.302	255.194	(0.8274509803921568, 0.8274509803921568, 0.8274509803921568)
1721	549.977	256.229	(0.8274509803921568, 0.8274509803921568, 0.8274509803921568)
1722	477.102	165.039	(0.8274509803921568, 0.8274509803921568, 0.8274509803921568)
1723	477.749	165.18	(0.8274509803921568, 0.8274509803921568, 0.8274509803921568)
1724	475.048	160.765	(0.8274509803921568, 0.8274509803921568, 0.8274509803921568)
1725	476.342	192.15	(0.8274509803921568, 0.8274509803921568, 0.8274509803921568)
1726	476.648	164.847	(0.8274509803921568, 0.8274509803921568, 0.8274509803921568)
1727	474.498	161.616	(0.8274509803921568, 0.8274509803921568, 0.8274509803921568)
1728	469.942	163.329	(0.8274509803921568, 0.8274509803921568, 0.8274509803921568)
1729	463.455	167.803	(0.8274509803921568, 0.8274509803921568, 0.8274509803921568)
1730	469.024	166.203	(0.8274509803921568, 0.8274509803921568, 0.8274509803921568)
1731	470.124	163.38	(0.8274509803921568, 0.8274509803921568, 0.8274509803921568)
1732	463.085	167.56	(0.8274509803921568, 0.8274509803921568, 0.8274509803921568)
1733	469.729	165.04	(0.8274509803921568, 0.8274509803921568, 0.8274509803921568)
1734	380.744	426.327	(0.8274509803921568, 0.8274509803921568, 0.8274509803921568)
1735	380.559	427.042	(0.8274509803921568, 0.8274509803921568, 0.8274509803921568)
1736	376.073	427.293	(0.8274509803921568, 0.8274509803921568, 0.8274509803921568)
1737	383.46	428.035	(0.8274509803921568, 0.8274509803921568, 0.8274509803921568)
1738	381.541	427.36	(0.8274509803921568, 0.8274509803921568, 0.8274509803921568)
1739	378.517	427.418	(0.8274509803921568, 0.8274509803921568, 0.8274509803921568)
1740	376.258	421.4	(0.8274509803921568, 0.8274509803921568, 0.8274509803921568)
1741	380.232	422.991	(0.8274509803921568, 0.8274509803921568, 0.8274509803921568)
1742	379.158	421.656	(0.8274509803921568, 0.8274509803921568, 0.8274509803921568)
1743	376.526	421.331	(0.8274509803921568, 0.8274509803921568, 0.8274509803921568)
1744	379.897	421.561	(0.8274509803921568, 0.8274509803921568, 0.8274509803921568)
1745	379.547	421.633	(0.8274509803921568, 0.8274509803921568, 0.8274509803921568)
1746	420.428	464.85	(0.8274509803921568, 0.8274509803921568, 0.8274509803921568)
1747	421.47	464.952	(0.8274509803921568, 0.8274509803921568, 0.8274509803921568)
1748	419.663	460.542	(0.8274509803921568, 0.8274509803921568, 0.8274509803921568)
1749	421.954	463.47	(0.8274509803921568, 0.8274509803921568, 0.8274509803921568)
1750	422.885	464.096	(0.8274509803921568, 0.8274509803921568, 0.8274509803921568)
1751	422.141	463.426	(0.8274509803921568, 0.8274509803921568, 0.8274509803921568)
1752	334.618	573.703	(0.8274509803921568, 0.8274509803921568, 0.8274509803921568)
1753	364.743	545.308	(0.8274509803921568, 0.8274509803921568, 0.8274509803921568)
1754	367.227	556.348	(0.8274509803921568, 0.8274509803921568, 0.8274509803921568)
1755	367.201	555.325	(0.8274509803921568, 0.8274509803921568, 0.8274509803921568)
1756	368.793	552.286	(0.8274509803921568, 0.8274509803921568, 0.8274509803921568)
1757	362.28	529.61	(0.8274509803921568, 0.8274509803921568, 0.8274509803921568)
1758	690.515	399.461	(0.8274509803921568, 0.8274509803921568, 0.8274509803921568)
1759	525.649	612.143	(0.8274509803921568, 0.8274509803921568, 0.8274509803921568)
1760	528.799	607.632	(0.8274509803921568, 0.8274509803921568, 0.8274509803921568)
1761	527.269	609.271	(0.8274509803921568, 0.8274509803921568, 0.8274509803921568)
1762	527.995	608.943	(0.8274509803921568, 0.8274509803921568, 0.8274509803921568)
1763	527.576	608.725	(0.8274509803921568, 0.8274509803921568, 0.8274509803921568)
1764	516.401	426.833	(0.8274509803921568, 0.8274509803921568, 0.8274509803921568)
1765	517.026	427.119	(0.8274509803921568, 0.8274509803921568, 0.8274509803921568)
1766	517.176	427.321	(0.8274509803921568, 0.8274509803921568, 0.8274509803921568)
1767	517.222	427.086	(0.8274509803921568, 0.8274509803921568, 0.8274509803921568)
1768	517.28	427.173	(0.8274509803921568, 0.8274509803921568, 0.8274509803921568)
1769	517.377	427.155	(0.8274509803921568, 0.8274509803921568, 0.8274509803921568)
1770	510.279	430.216	(0.8274509803921568, 0.8274509803921568, 0.8274509803921568)
1771	510.549	430.479	(0.8274509803921568, 0.8274509803921568, 0.8274509803921568)
1772	510.458	430.611	(0.8274509803921568, 0.8274509803921568, 0.8274509803921568)
1773	509.221	428.704	(0.8274509803921568, 0.8274509803921568, 0.8274509803921568)
1774	509.539	429.542	(0.8274509803921568, 0.8274509803921568, 0.8274509803921568)
1775	510.447	430.795	(0.8274509803921568, 0.8274509803921568, 0.8274509803921568)
1776	510.662	418.153	(0.8274509803921568, 0.8274509803921568, 0.8274509803921568)
1777	510.253	418.064	(0.8274509803921568, 0.8274509803921568, 0.8274509803921568)
1778	510.62	418.24	(0.8274509803921568, 0.8274509803921568, 0.8274509803921568)
1779	510.735	418.057	(0.8274509803921568, 0.8274509803921568, 0.8274509803921568)
1780	511.172	418.899	(0.8274509803921568, 0.8274509803921568, 0.8274509803921568)
1781	510.773	418.093	(0.8274509803921568, 0.8274509803921568, 0.8274509803921568)
1782	391.431	426.103	(0.8274509803921568, 0.8274509803921568, 0.8274509803921568)
1783	393.521	425.947	(0.8274509803921568, 0.8274509803921568, 0.8274509803921568)
1784	389.342	425.706	(0.8274509803921568, 0.8274509803921568, 0.8274509803921568)
1785	393.496	425.907	(0.8274509803921568, 0.8274509803921568, 0.8274509803921568)
1786	394.759	425.983	(0.8274509803921568, 0.8274509803921568, 0.8274509803921568)
1787	395.43	425.836	(0.8274509803921568, 0.8274509803921568, 0.8274509803921568)
1788	448.368	491.277	(0.8274509803921568, 0.8274509803921568, 0.8274509803921568)
1789	448.129	491.203	(0.8274509803921568, 0.8274509803921568, 0.8274509803921568)
1790	446.004	490.571	(0.8274509803921568, 0.8274509803921568, 0.8274509803921568)
1791	447.868	491.091	(0.8274509803921568, 0.8274509803921568, 0.8274509803921568)
1792	448.828	491.358	(0.8274509803921568, 0.8274509803921568, 0.8274509803921568)
1793	444.19	490	(0.8274509803921568, 0.8274509803921568, 0.8274509803921568)
1794	461.265	529.238	(0.8274509803921568, 0.8274509803921568, 0.8274509803921568)
1795	461.999	527.945	(0.8274509803921568, 0.8274509803921568, 0.8274509803921568)
1796	462.602	527.039	(0.8274509803921568, 0.8274509803921568, 0.8274509803921568)
1797	461.451	528.729	(0.8274509803921568, 0.8274509803921568, 0.8274509803921568)
1798	461.677	528.326	(0.8274509803921568, 0.8274509803921568, 0.8274509803921568)
1799	462.178	528.046	(0.8274509803921568, 0.8274509803921568, 0.8274509803921568)
1800	456.44	543.269	(0.8274509803921568, 0.8274509803921568, 0.8274509803921568)
1801	460.826	543.796	(0.8274509803921568, 0.8274509803921568, 0.8274509803921568)
1802	460.662	543.603	(0.8274509803921568, 0.8274509803921568, 0.8274509803921568)
1803	458.223	544.267	(0.8274509803921568, 0.8274509803921568, 0.8274509803921568)
1804	461.585	543.281	(0.8274509803921568, 0.8274509803921568, 0.8274509803921568)
1805	460.393	544.035	(0.8274509803921568, 0.8274509803921568, 0.8274509803921568)
1806	120.49	273.977	(0.8274509803921568, 0.8274509803921568, 0.8274509803921568)
1807	118.6	273.578	(0.8274509803921568, 0.8274509803921568, 0.8274509803921568)
1808	118.455	273.804	(0.8274509803921568, 0.8274509803921568, 0.8274509803921568)
1809	119.646	273.219	(0.8274509803921568, 0.8274509803921568, 0.8274509803921568)
1810	120.262	272.529	(0.8274509803921568, 0.8274509803921568, 0.8274509803921568)
1811	117.961	272.361	(0.8274509803921568, 0.8274509803921568, 0.8274509803921568)
1812	101.635	265.064	(0.8274509803921568, 0.8274509803921568, 0.8274509803921568)
1813	111.979	267.179	(0.8274509803921568, 0.8274509803921568, 0.8274509803921568)
1814	112.827	267.825	(0.8274509803921568, 0.8274509803921568, 0.8274509803921568)
1815	111.958	267.453	(0.8274509803921568, 0.8274509803921568, 0.8274509803921568)
1816	111.369	266.784	(0.8274509803921568, 0.8274509803921568, 0.8274509803921568)
1817	111.93	267.28	(0.8274509803921568, 0.8274509803921568, 0.8274509803921568)
1818	121.821	225.438	(0.8274509803921568, 0.8274509803921568, 0.8274509803921568)
1819	121.849	225.658	(0.8274509803921568, 0.8274509803921568, 0.8274509803921568)
1820	121.858	225.783	(0.8274509803921568, 0.8274509803921568, 0.8274509803921568)
1821	122.271	225.823	(0.8274509803921568, 0.8274509803921568, 0.8274509803921568)
1822	122.923	226.856	(0.8274509803921568, 0.8274509803921568, 0.8274509803921568)
1823	121.871	225.531	(0.8274509803921568, 0.8274509803921568, 0.8274509803921568)
1824	114.519	228.974	(0.8274509803921568, 0.8274509803921568, 0.8274509803921568)
1825	116.005	229.017	(0.8274509803921568, 0.8274509803921568, 0.8274509803921568)
1826	116.273	229.057	(0.8274509803921568, 0.8274509803921568, 0.8274509803921568)
1827	118.61	233.227	(0.8274509803921568, 0.8274509803921568, 0.8274509803921568)
1828	118.199	231.551	(0.8274509803921568, 0.8274509803921568, 0.8274509803921568)
1829	116.372	228.971	(0.8274509803921568, 0.8274509803921568, 0.8274509803921568)
1830	824.905	378.168	(0.8274509803921568, 0.8274509803921568, 0.8274509803921568)
1831	828.602	375.085	(0.8274509803921568, 0.8274509803921568, 0.8274509803921568)
1832	830.134	375.852	(0.8274509803921568, 0.8274509803921568, 0.8274509803921568)
1833	828.058	377.247	(0.8274509803921568, 0.8274509803921568, 0.8274509803921568)
1834	826.609	377.365	(0.8274509803921568, 0.8274509803921568, 0.8274509803921568)
1835	829.706	375.736	(0.8274509803921568, 0.8274509803921568, 0.8274509803921568)
1836	824.674	377.192	(0.8274509803921568, 0.8274509803921568, 0.8274509803921568)
1837	827.493	375.739	(0.8274509803921568, 0.8274509803921568, 0.8274509803921568)
1838	827.408	374.989	(0.8274509803921568, 0.8274509803921568, 0.8274509803921568)
1839	824.422	377.189	(0.8274509803921568, 0.8274509803921568, 0.8274509803921568)
1840	825.01	377.517	(0.8274509803921568, 0.8274509803921568, 0.8274509803921568)
1841	825.59	377.832	(0.8274509803921568, 0.8274509803921568, 0.8274509803921568)
1842	823.122	375.488	(0.8274509803921568, 0.8274509803921568, 0.8274509803921568)
1843	823.144	374.833	(0.8274509803921568, 0.8274509803921568, 0.8274509803921568)
1844	825.048	376.201	(0.8274509803921568, 0.8274509803921568, 0.8274509803921568)
1845	823.686	375.945	(0.8274509803921568, 0.8274509803921568, 0.8274509803921568)
1846	823.093	374.51	(0.8274509803921568, 0.8274509803921568, 0.8274509803921568)
1847	823.999	374.474	(0.8274509803921568, 0.8274509803921568, 0.8274509803921568)
1848	827.984	370.144	(0.8274509803921568, 0.8274509803921568, 0.8274509803921568)
1849	828.264	370.12	(0.8274509803921568, 0.8274509803921568, 0.8274509803921568)
1850	827.885	370.657	(0.8274509803921568, 0.8274509803921568, 0.8274509803921568)
1851	828.082	369.998	(0.8274509803921568, 0.8274509803921568, 0.8274509803921568)
1852	827.92	370.598	(0.8274509803921568, 0.8274509803921568, 0.8274509803921568)
1853	828.305	370.586	(0.8274509803921568, 0.8274509803921568, 0.8274509803921568)
1854	110.192	317.03	(0.8274509803921568, 0.8274509803921568, 0.8274509803921568)
1855	110.254	317.111	(0.8274509803921568, 0.8274509803921568, 0.8274509803921568)
1856	110.66	316.398	(0.8274509803921568, 0.8274509803921568, 0.8274509803921568)
1857	110.224	320.853	(0.8274509803921568, 0.8274509803921568, 0.8274509803921568)
1858	110.086	318.68	(0.8274509803921568, 0.8274509803921568, 0.8274509803921568)
1859	109.261	316.243	(0.8274509803921568, 0.8274509803921568, 0.8274509803921568)
1860	187.112	326.241	(0.8274509803921568, 0.8274509803921568, 0.8274509803921568)
1861	188.02	325.212	(0.8274509803921568, 0.8274509803921568, 0.8274509803921568)
1862	190.434	329.695	(0.8274509803921568, 0.8274509803921568, 0.8274509803921568)
1863	187.9	324.175	(0.8274509803921568, 0.8274509803921568, 0.8274509803921568)
1864	186.843	326.664	(0.8274509803921568, 0.8274509803921568, 0.8274509803921568)
1865	187.541	327.245	(0.8274509803921568, 0.8274509803921568, 0.8274509803921568)
1866	200.779	378.557	(0.8274509803921568, 0.8274509803921568, 0.8274509803921568)
1867	200.814	378.402	(0.8274509803921568, 0.8274509803921568, 0.8274509803921568)
1868	200.224	378.58	(0.8274509803921568, 0.8274509803921568, 0.8274509803921568)
1869	200.443	378.41	(0.8274509803921568, 0.8274509803921568, 0.8274509803921568)
1870	201.276	378.155	(0.8274509803921568, 0.8274509803921568, 0.8274509803921568)
1871	200.15	378.516	(0.8274509803921568, 0.8274509803921568, 0.8274509803921568)
1872	134.412	393.968	(0.8274509803921568, 0.8274509803921568, 0.8274509803921568)
1873	134.077	394.005	(0.8274509803921568, 0.8274509803921568, 0.8274509803921568)
1874	136.422	393.664	(0.8274509803921568, 0.8274509803921568, 0.8274509803921568)
1875	133.193	393.354	(0.8274509803921568, 0.8274509803921568, 0.8274509803921568)
1876	133.521	393.633	(0.8274509803921568, 0.8274509803921568, 0.8274509803921568)
1877	135.269	394.115	(0.8274509803921568, 0.8274509803921568, 0.8274509803921568)
1878	132.854	264.187	(0.8274509803921568, 0.8274509803921568, 0.8274509803921568)
1879	133.246	264.241	(0.8274509803921568, 0.8274509803921568, 0.8274509803921568)
1880	132.553	264.007	(0.8274509803921568, 0.8274509803921568, 0.8274509803921568)
1881	133.184	264.072	(0.8274509803921568, 0.8274509803921568, 0.8274509803921568)
1882	132.545	263.229	(0.8274509803921568, 0.8274509803921568, 0.8274509803921568)
1883	114.422	253.472	(0.8274509803921568, 0.8274509803921568, 0.8274509803921568)
1884	112.978	252.778	(0.8274509803921568, 0.8274509803921568, 0.8274509803921568)
1885	110.418	251.597	(0.8274509803921568, 0.8274509803921568, 0.8274509803921568)
1886	115.054	255.292	(0.8274509803921568, 0.8274509803921568, 0.8274509803921568)
1887	114.094	254.356	(0.8274509803921568, 0.8274509803921568, 0.8274509803921568)
1888	114.405	255.844	(0.8274509803921568, 0.8274509803921568, 0.8274509803921568)
1889	120.722	236.491	(0.8274509803921568, 0.8274509803921568, 0.8274509803921568)
1890	117.416	238.865	(0.8274509803921568, 0.8274509803921568, 0.8274509803921568)
1891	118.709	237.096	(0.8274509803921568, 0.8274509803921568, 0.8274509803921568)
1892	120.456	236.524	(0.8274509803921568, 0.8274509803921568, 0.8274509803921568)
1893	117.463	238.835	(0.8274509803921568, 0.8274509803921568, 0.8274509803921568)
1894	120.329	235.63	(0.8274509803921568, 0.8274509803921568, 0.8274509803921568)
1895	143.679	243.353	(0.8274509803921568, 0.8274509803921568, 0.8274509803921568)
1896	146.484	245.99	(0.8274509803921568, 0.8274509803921568, 0.8274509803921568)
1897	140.668	246.18	(0.8274509803921568, 0.8274509803921568, 0.8274509803921568)
1898	146.561	245.828	(0.8274509803921568, 0.8274509803921568, 0.8274509803921568)
1899	143.124	244.979	(0.8274509803921568, 0.8274509803921568, 0.8274509803921568)
1900	143.284	244.98	(0.8274509803921568, 0.8274509803921568, 0.8274509803921568)
1901	111.95	307.795	(0.8274509803921568, 0.8274509803921568, 0.8274509803921568)
1902	110.713	309.941	(0.8274509803921568, 0.8274509803921568, 0.8274509803921568)
1903	118.079	311.315	(0.8274509803921568, 0.8274509803921568, 0.8274509803921568)
1904	112.439	305.616	(0.8274509803921568, 0.8274509803921568, 0.8274509803921568)
1905	111.664	308.289	(0.8274509803921568, 0.8274509803921568, 0.8274509803921568)
1906	110.768	309.914	(0.8274509803921568, 0.8274509803921568, 0.8274509803921568)
1907	166.464	330.328	(0.8274509803921568, 0.8274509803921568, 0.8274509803921568)
1908	165.976	330.325	(0.8274509803921568, 0.8274509803921568, 0.8274509803921568)
1909	166.268	330.287	(0.8274509803921568, 0.8274509803921568, 0.8274509803921568)
1910	167.612	329.734	(0.8274509803921568, 0.8274509803921568, 0.8274509803921568)
1911	169.201	328.142	(0.8274509803921568, 0.8274509803921568, 0.8274509803921568)
1912	167.864	329.405	(0.8274509803921568, 0.8274509803921568, 0.8274509803921568)
1913	200.526	330.017	(0.8274509803921568, 0.8274509803921568, 0.8274509803921568)
1914	200.448	331.747	(0.8274509803921568, 0.8274509803921568, 0.8274509803921568)
1915	200.534	332.332	(0.8274509803921568, 0.8274509803921568, 0.8274509803921568)
1916	201.935	330.836	(0.8274509803921568, 0.8274509803921568, 0.8274509803921568)
1917	203.793	330.941	(0.8274509803921568, 0.8274509803921568, 0.8274509803921568)
1918	205.315	331.043	(0.8274509803921568, 0.8274509803921568, 0.8274509803921568)
1919	217.699	314.123	(0.8274509803921568, 0.8274509803921568, 0.8274509803921568)
1920	221.347	316.174	(0.8274509803921568, 0.8274509803921568, 0.8274509803921568)
1921	219.915	317.261	(0.8274509803921568, 0.8274509803921568, 0.8274509803921568)
1922	220.995	316.279	(0.8274509803921568, 0.8274509803921568, 0.8274509803921568)
1923	221.531	314.917	(0.8274509803921568, 0.8274509803921568, 0.8274509803921568)
1924	221.864	314.354	(0.8274509803921568, 0.8274509803921568, 0.8274509803921568)
1925	266.71	74.27	(0.8274509803921568, 0.8274509803921568, 0.8274509803921568)
1926	268.742	75.728	(0.8274509803921568, 0.8274509803921568, 0.8274509803921568)
1927	271.365	76.056	(0.8274509803921568, 0.8274509803921568, 0.8274509803921568)
1928	268.952	73.812	(0.8274509803921568, 0.8274509803921568, 0.8274509803921568)
1929	267.926	75.145	(0.8274509803921568, 0.8274509803921568, 0.8274509803921568)
1930	273.553	73.883	(0.8274509803921568, 0.8274509803921568, 0.8274509803921568)
1931	283.007	110.171	(0.8274509803921568, 0.8274509803921568, 0.8274509803921568)
1932	282.839	110.967	(0.8274509803921568, 0.8274509803921568, 0.8274509803921568)
1933	263.738	116.886	(0.8274509803921568, 0.8274509803921568, 0.8274509803921568)
1934	265.963	113.634	(0.8274509803921568, 0.8274509803921568, 0.8274509803921568)
1935	261.686	117.632	(0.8274509803921568, 0.8274509803921568, 0.8274509803921568)
1936	261.749	117.633	(0.8274509803921568, 0.8274509803921568, 0.8274509803921568)
1937	246.086	116.225	(0.8274509803921568, 0.8274509803921568, 0.8274509803921568)
1938	252.049	120.251	(0.8274509803921568, 0.8274509803921568, 0.8274509803921568)
1939	250.51	122.629	(0.8274509803921568, 0.8274509803921568, 0.8274509803921568)
1940	252.527	121.131	(0.8274509803921568, 0.8274509803921568, 0.8274509803921568)
1941	251.973	121.089	(0.8274509803921568, 0.8274509803921568, 0.8274509803921568)
1942	251.76	120.172	(0.8274509803921568, 0.8274509803921568, 0.8274509803921568)
1943	300.69	43.258	(0.8274509803921568, 0.8274509803921568, 0.8274509803921568)
1944	302.875	42.488	(0.8274509803921568, 0.8274509803921568, 0.8274509803921568)
1945	290.493	97.064	(0.8274509803921568, 0.8274509803921568, 0.8274509803921568)
1946	306.471	42.635	(0.8274509803921568, 0.8274509803921568, 0.8274509803921568)
1947	299.252	40.157	(0.8274509803921568, 0.8274509803921568, 0.8274509803921568)
1948	297.014	38.819	(0.8274509803921568, 0.8274509803921568, 0.8274509803921568)
1949	338.356	607.991	(0.8274509803921568, 0.8274509803921568, 0.8274509803921568)
1950	338.641	607.436	(0.8274509803921568, 0.8274509803921568, 0.8274509803921568)
1951	339.116	607.368	(0.8274509803921568, 0.8274509803921568, 0.8274509803921568)
1952	338.218	606.677	(0.8274509803921568, 0.8274509803921568, 0.8274509803921568)
1953	337.074	606.358	(0.8274509803921568, 0.8274509803921568, 0.8274509803921568)
1954	339.762	606.866	(0.8274509803921568, 0.8274509803921568, 0.8274509803921568)
1955	217.955	638.039	(0.8274509803921568, 0.8274509803921568, 0.8274509803921568)
1956	220.04	642.902	(0.8274509803921568, 0.8274509803921568, 0.8274509803921568)
1957	220.038	638.14	(0.8274509803921568, 0.8274509803921568, 0.8274509803921568)
1958	218.221	635.916	(0.8274509803921568, 0.8274509803921568, 0.8274509803921568)
1959	222.663	630.519	(0.8274509803921568, 0.8274509803921568, 0.8274509803921568)
1960	222.176	634.807	(0.8274509803921568, 0.8274509803921568, 0.8274509803921568)
1961	234.423	624.047	(0.8274509803921568, 0.8274509803921568, 0.8274509803921568)
1962	232.219	624.823	(0.8274509803921568, 0.8274509803921568, 0.8274509803921568)
1963	232.123	625.117	(0.8274509803921568, 0.8274509803921568, 0.8274509803921568)
1964	231.722	625.594	(0.8274509803921568, 0.8274509803921568, 0.8274509803921568)
1965	224.731	626.692	(0.8274509803921568, 0.8274509803921568, 0.8274509803921568)
1966	234.16	622.944	(0.8274509803921568, 0.8274509803921568, 0.8274509803921568)
1967	226.659	645.042	(0.8274509803921568, 0.8274509803921568, 0.8274509803921568)
1968	226.701	645.613	(0.8274509803921568, 0.8274509803921568, 0.8274509803921568)
1969	225.961	644.583	(0.8274509803921568, 0.8274509803921568, 0.8274509803921568)
1970	226.21	641.211	(0.8274509803921568, 0.8274509803921568, 0.8274509803921568)
1971	226.928	644.923	(0.8274509803921568, 0.8274509803921568, 0.8274509803921568)
1972	225.964	645.303	(0.8274509803921568, 0.8274509803921568, 0.8274509803921568)
1973	522.516	629.517	(0.8274509803921568, 0.8274509803921568, 0.8274509803921568)
1974	522.91	629.297	(0.8274509803921568, 0.8274509803921568, 0.8274509803921568)
1975	523.808	629.974	(0.8274509803921568, 0.8274509803921568, 0.8274509803921568)
1976	522.903	629.484	(0.8274509803921568, 0.8274509803921568, 0.8274509803921568)
1977	523.765	630.142	(0.8274509803921568, 0.8274509803921568, 0.8274509803921568)
1978	522.531	629.087	(0.8274509803921568, 0.8274509803921568, 0.8274509803921568)
1979	459.633	305.068	(0.8274509803921568, 0.8274509803921568, 0.8274509803921568)
1980	458.867	305.039	(0.8274509803921568, 0.8274509803921568, 0.8274509803921568)
1981	458.599	305.187	(0.8274509803921568, 0.8274509803921568, 0.8274509803921568)
1982	459.33	305.083	(0.8274509803921568, 0.8274509803921568, 0.8274509803921568)
1983	459.437	305.004	(0.8274509803921568, 0.8274509803921568, 0.8274509803921568)
1984	458.83	305.134	(0.8274509803921568, 0.8274509803921568, 0.8274509803921568)
1985	393.964	213.943	(0.8274509803921568, 0.8274509803921568, 0.8274509803921568)
1986	393.982	213.575	(0.8274509803921568, 0.8274509803921568, 0.8274509803921568)
1987	393.669	213.813	(0.8274509803921568, 0.8274509803921568, 0.8274509803921568)
1988	393.787	213.884	(0.8274509803921568, 0.8274509803921568, 0.8274509803921568)
1989	393.282	214.001	(0.8274509803921568, 0.8274509803921568, 0.8274509803921568)
1990	393.004	214.274	(0.8274509803921568, 0.8274509803921568, 0.8274509803921568)
1991	399.073	209.634	(0.8274509803921568, 0.8274509803921568, 0.8274509803921568)
1992	398.721	209.279	(0.8274509803921568, 0.8274509803921568, 0.8274509803921568)
1993	397.578	208.858	(0.8274509803921568, 0.8274509803921568, 0.8274509803921568)
1994	399.509	208.983	(0.8274509803921568, 0.8274509803921568, 0.8274509803921568)
1995	399.861	208.267	(0.8274509803921568, 0.8274509803921568, 0.8274509803921568)
1996	397.524	208.836	(0.8274509803921568, 0.8274509803921568, 0.8274509803921568)
1997	141.103	374.931	(0.8274509803921568, 0.8274509803921568, 0.8274509803921568)
1998	140.381	377.111	(0.8274509803921568, 0.8274509803921568, 0.8274509803921568)
[truncated: 7,457 more rows]
